# Supplementary material for: Ancient Haplotypes at the 15q24.2 Microdeletion Region Are Linked to Brain Expression of MAN2C1 and Children's Intelligence
Source: PLoS One. 2016 Jun 29;11(6):e0157739. doi: 10.1371/journal.pone.0157739 (PMC4927142; doi:10.1371/journal.pone.0157739)
Supplement: S2 File — (XLS) [file pone.0157739.s012.xls]

## Sheet: N2
rs	CEU_N2	YRI_N2	CHRB-JPT_N2
rs4462560	1	0.905	0.631
rs7166737	1	0.905	0.631
rs8028277	1	0.925	0.631
rs4886699	1	0.905	0.631
rs4564532	1	1	0.631
rs4886703	1	1	0.631
rs8034317	1	0.962	0.631
rs28737338	1	0.962	0.631
rs4886446	1	1	0.631
rs12708518	1	1	0.631
rs4486847	1	0.981	0.631
rs4451914	1	1	0.631
rs4886708	0.971	0.962	0.631
rs11636199	1	1	0.631
rs12909863	1	0.962	0.631
rs12708520	1	0.962	0.631
rs62027181	1	0.962	0.631
rs28623700	1	0.962	0.619
rs8036884	1	0.923	0.631
rs4075522	1	0.961	0.631
rs4297648	1	1	0.631
rs13380103	1	0.943	0.631
rs10220738	1	0.738	0.88
rs4886443	1	1	0.88
rs11634863	1	0.781	0.88
rs7495610	1	0.942	0.88
rs4299117	1	0.874	0.88
rs11637586	1	0.874	0.88
rs12916964	1	0.711	0.88
rs28693593	1	0.962	0.619
rs7163451	1	0.923	0.631
rs7402844	0.943	0.905	0.88
rs7171507	0.971	0.858	0.88
rs8038760	1	0.961	0.88
rs11637068	1	0.781	0.88
rs12708519	1	0.962	0.88
rs8029112	1	0.962	0.88
rs4322627	1	0.962	0.88
rs7180574	1	0.962	0.88
rs28610581	1	0.858	0.88
rs8030802	1	0.962	0.88
rs6495182	1	0.781	0.88
rs8023268	1	0.962	0.88
rs8023815	1	0.962	0.88
rs11636031	1	0.962	0.88
rs8036758	1	0.908	0.88
rs8024244	1	0.781	0.88
rs4886716	1	0.739	0.88
rs7184046	1	0.923	0.861
rs3809547	0.943	0.668	0.837
rs7175852	0.971	0.905	0.631
rs4243033	0.971	0.925	0.631
rs7163907	0.971	0.858	0.88
rs7402293	0.943	0.703	0.88
rs28432989	0.945	0.962	0.631
rs7176938	1	0.962	0.88
rs151128192	1	0.848	0.88
rs11072542	0.943	0.775	0.88
rs10775209	0.943	0.69	0.88
rs5745920	0.943	0.925	0.88
rs11631052	0.971	0.925	0.631
rs10152155	0.971	0.925	0.631
rs4886700	0.971	0.925	0.631
rs4886712	1	0.962	0.88
rs149997575	0.943	0.795	0.88
rs34234957	0.971	0.905	0.631
rs4886707	1	0.766	0.861
rs4545784	1	0.781	0.88
rs4886715	1	0.962	0.88
rs60972074	1	0.908	0.858
rs8029394	0.943	0.725	0.861
rs11638974	0.971	0.698	0.643
rs28783769	1	0.962	0.88
rs147396934	0.943	0.592	0.718
rs62027209	1	0.923	0.584
rs8027546	1	0.962	0.88
rs10584118	1	0.781	0.88
rs11639183	1	0.962	0.88
rs11635080	1	0.923	0.631
rs8035987	1	0.401	0.777
rs9944207	0.945	0.737	0.59
rs4886722	0.945	0.72	0.59
rs7170787	0.945	0.737	0.573
rs9920028	0.945	0.525	0.59
rs4393535	1	0.781	0.88
rs8037089	0.945	0.349	0.59
rs75219778	1	0.841	0.858
rs111534199	0.972	0.925	0.652
rs12910672	0.945	0.72	0.59
rs4381565	0.971	0.981	0.88
rs7175223	0.945	0.575	0.59
rs8027365	0.826	0.962	0.88
rs8027802	0.826	0.874	0.88
rs8028182	0.705	1	0.461
rs7166281	0.865	0.506	0.589
rs4371118	0.945	0.737	0.59
rs9920034	0.841	0.014	0.263
rs8033589	0.861	0.448	0.616
rs7497596	0.861	0.441	0.616
rs7162532	1	0.689	0.861
rs35478805	0.861	0.448	0.595
rs13737	0.836	0.399	0.607
rs11072553	0.836	0.487	0.607
rs67079557	0.836	0.411	0.607
rs4886681	0.831	0.448	0.616
rs11440076	0.945	0.219	0.569
rs4886680	0.776	0.411	0.616
rs35917376	0.803	0.383	0.612

## Sheet: N1a
rs	CEU_N1a	YRI_N1a	CHRB-JPT_N1a
rs7170660	1	0.751	0.649
rs4886704	1	0.751	0.649
rs7165469	1	0.751	0.649
rs7175139	1	0.724	0.601
rs7163783	1	0.7	0.601
rs6495176	1	0.724	0.601
rs7182283	0.98	0.751	0.649
rs4886442	1	0.358	0.601
rs4526985	1	0.358	0.589
rs7165292	1	0.317	0.601
rs4886702	1	0.358	0.601
rs4886705	1	0.751	0.649
rs11637263	1	0.751	0.649
rs9806241	1	0.724	0.601
rs12903362	1	0.358	0.601
rs7164541	1	0.358	0.601
rs12911512	1	0.358	0.601
rs7176989	1	0.751	0.649
rs10851882	1	0.751	0.649
rs12916256	1	0.751	0.637
rs11072544	1	0.751	0.649
rs4327014	1	0.111	0.589
rs11632813	1	0.358	0.601
rs73436868	1	0.231	0.601
rs12324230	1	0.358	0.601
rs6495181	1	0.724	0.601
rs12909709	1	0.358	0.601
rs8043300	1	0.358	0.601
rs4319732	1	0.724	0.589
rs4430707	1	0.358	0.601
rs3809549	1	0.358	0.601
rs6495178	1	0.358	0.601
rs1128933	1	NA	0.601
rs6495174	0.98	0.751	0.649
rs11856344	0.98	0.724	0.601
rs7173220	0.98	0.358	0.601
rs4886449	1	0.321	0.601
rs6495173	0.98	0.358	0.601
rs6495172	0.98	0.358	0.601
rs12915221	0.98	0.358	0.601
rs8030014	0.98	0.751	0.649
rs4886706	1	0.724	0.601
rs11072552	0.98	0.447	0.59
rs4886718	0.98	0.453	0.59
rs4408507	1	0.358	0.589
rs28376842	0.98	0.155	0.452
rs8042772	0.901	0.437	0.571
rs11634402	0.901	0.437	0.587
rs4886450	0.901	0.413	0.59
rs10163126	0.901	0.413	0.571
rs11347632	0.98	0.329	0.784
rs12911229	0.901	0.413	0.571
rs11635710	1	0.128	0.589
rs4886719	0.901	0.453	0.59
rs11853141	0.833	0.072	0.566
rs4886720	0.901	0.453	0.59
rs4886452	0.803	0.027	0.465
rs8023495	0.785	0.296	0.623
rs12101874	0.785	0.296	0.623
rs8026113	0.765	0.296	0.584
rs11294815	0.728	0.107	0.465
rs28623408	1	0.321	0.601
rs28708554	1	0.321	0.601
rs186171775	0.98	0.358	0.601

## Sheet: N1b
rs	CEU_N1b	YRI_N1b	CHRB-JPT_N1b
rs75458893	0.974	0.109	0.871
rs74391430	1	0.109	0.871
rs113082196	1	0.109	0.871
rs79066115	1	0.529	0.871
rs76550488	1	0.625	0.871
rs112370357	1	0.625	0.871
rs76063558	1	0.66	0.871
rs77716675	1	0.359	0.871
rs112483080	1	0.369	0.871
rs79398976	1	0.625	0.871
rs113677300	1	0.359	0.871
rs79237301	1	0.369	0.871
rs112666812	1	0.359	0.871
rs78371424	1	0.359	0.871
rs77532275	1	0.529	0.871
rs78108836	1	0.591	0.871
rs75782768	1	0.625	0.871
rs75172964	1	0.369	0.871
rs112844166	1	0.529	0.871
rs79424572	1	0.136	0.871
rs113865368	1	0.529	0.871
rs79147131	1	0.625	0.871
rs113919938	1	0.136	0.871
rs80193967	1	0.385	0.871
rs75443303	1	0.369	0.871
rs113081400	1	0.625	0.871
rs149385988	1	0.109	0.871
rs80319944	1	0.625	0.871
rs78428611	1	0.136	0.871
rs73436854	1	0.074	0.871
rs79703513	1	0.625	0.871
rs80163632	1	0.695	0.871
rs79471369	1	0.369	0.871
rs111336837	1	0.369	0.871
rs112114528	1	0.136	0.871
rs8027749	0.975	0.507	0.756
rs113916006	1	0.625	0.871
rs77451577	1	0.369	0.871
rs76684205	1	0.369	0.871
rs112882444	1	0.359	0.871
rs146775535	1	0.625	0.871
rs112870807	1	0.136	0.871
rs139043919	1	0.136	0.871
rs34386653	0.95	0.55	0.871
rs111647176	1	0.165	0.871
rs112166433	0.974	0.516	0.616
rs139452464	0.974	0.516	0.616
rs112344168	0.974	0.516	0.616
rs7164429	0.974	0.516	0.616
rs7164167	0.974	0.516	0.616
rs111313724	0.974	0.369	0.616
rs111513934	0.924	0.136	0.871
rs11634109	0.924	0.359	0.871
rs112588464	1	0.359	0.871
rs56267307	0.974	0.136	0.871
rs75169822	0.974	0.136	0.871
rs76487655	0.974	0.136	0.871
rs3210683	0.974	0.136	0.871
rs1128585	0.974	0.136	0.871
rs113860312	0.974	0.136	0.871
rs77303499	0.974	0.136	0.871
rs148510204	0.974	0.136	0.871
rs112184604	0.974	0.136	0.871
rs78342342	0.974	0.136	0.871
rs76003296	0.974	0.136	0.871
rs79821919	0.974	0.136	0.871
rs55737327	0.974	0.136	0.871
rs75000175	0.974	0.136	0.871
rs80351116	0.975	0.55	0.756
rs111737455	0.949	0.339	0.49
rs111753576	0.949	0.369	0.49
rs1809714	0.949	0.399	0.49
rs55653892	0.949	0.516	0.49
rs73436803	1	0.356	0.318
rs56164452	0.924	0.434	0.616
rs34040551	0.924	0.337	0.616
rs144199572	0.974	0.136	0.871
rs111858375	0.924	0.516	0.616
rs143588533	0.924	0.571	0.616
rs148455255	0.974	0.136	0.871
rs4310817	1	0.108	0.075
rs1984586	0.898	0.516	0.49
rs3866545	0.898	0.081	0.49
rs7167401	0.898	0.516	0.49
rs113333549	0.898	0.516	0.49
rs112895572	0.898	0.483	0.49
rs117346681	0.949	0.399	0.49
rs7183520	0.898	0.516	0.49
rs9673084	0.924	0.196	0.616
rs12594013	0.949	0.339	0.051
rs74247783	0.949	0.339	0.051
rs73435015	0.974	0.145	0.041
rs59084522	0.974	0.137	0.041
rs144120070	0.898	0.516	0.49
rs7166852	0.898	0.483	0.49
rs8041160	0.927	0.487	0.871
rs1984587	0.898	0.516	0.49
rs73435089	0.924	0.25	0.041
rs7166436	0.95	0.372	0.075
rs56178382	0.875	0.136	0.871
rs76965612	0.875	0.136	0.871
rs75771874	0.875	0.136	0.871
rs113337951	0.875	0.136	0.871
rs75425964	0.875	0.136	0.871
rs77237991	0.875	0.136	0.871
rs77935734	0.875	0.136	0.871
rs79629695	0.875	0.136	0.871
rs28372916	0.875	0.136	0.871
rs112955711	0.875	0.136	0.871
rs111703725	0.875	0.136	0.871
rs8031650	0.924	0.337	0.041
rs113402390	0.875	0.136	0.871
rs80034886	0.875	0.136	0.871
rs79759141	0.875	0.452	0.871
rs74845979	0.875	0.136	0.871
rs112074722	0.875	0.653	0.871
rs28372917	0.875	0.136	0.871
rs112278385	0.923	0.493	0.756
rs4886684	0.974	0.137	0.041
rs113978196	0.875	0.136	0.871
rs4886723	0.875	0.452	0.871
rs149210171	0.875	0.136	0.871
rs113756657	0.875	0.074	0.871
rs79244935	0.974	0.529	0.871
rs113859107	0.875	0.136	0.871
rs8025681	0.825	0.022	0.871
rs79697938	0.825	0.027	0.756
rs4886453	0.799	0.027	0.756
rs149436182	0.799	0.027	0.756
rs78004537	0.799	0.001	0.666
rs201609509	0.949	0.516	0.616
rs7164976	0.898	0.516	0.49
rs118153034	0.923	0.516	0.49
rs111661818	0.727	NA	0.121
rs146539531	0.567	NA	0.121
rs111925682	0.875	0.136	0.871
rs111274645	0.875	0.136	0.871
rs139023751	0.567	NA	0.243
rs111968823	0.489	NA	0.121
rs76621678	0.489	NA	0.121
