# Supplementary material for: Ancient Haplotypes at the 15q24.2 Microdeletion Region Are Linked to Brain Expression of MAN2C1 and Children's Intelligence
Source: PLoS One. 2016 Jun 29;11(6):e0157739. doi: 10.1371/journal.pone.0157739 (PMC4927142; doi:10.1371/journal.pone.0157739)
Supplement: S3 File — (XLSX) [file pone.0157739.s013.xlsx]

## Sheet: Hoja1
position	snp	Haplo1 (N2)	Haplo2 (N1a)	Haplo3 (N1b)	tagg (LD)	reference	ancestral	sequence (flanked by 25nt)					RP11-817O13	AC068338.14
75647964	rs4462560	G	C	C	N2	G	G	ATGGTCTCTTCACTGGCTTTTGGTGGCTCGAGGTCCCCAGTCTCTCCTGTG					RP11-153C9
75660662	rs75458893	C	C	T	N1b	C	C	CCAAGAGGGCTGCCTGGCCGCTCCGCGGCACAGTCCATTCCCTACCCCCTC					RP11-153C9
75670512	rs74391430	A	A	G	N1b	A	A	CGTAAAGTTACAAAATCATAGAGGAAAAAAAGATTCATTCATGATACAAAA					CTD-2562G15	AC105137.18
75674896	rs113082196	C	C	A	N1b	A	A	AAATTGGAAACAACCTAAATGTCCACCAATACAGGCATTAATTCTCTAAAA					CTD-2562G15	AC105137.18
75677863	rs79066115	T	T	A	N1b	T	T	TTTCAGAGTTCCCATTCTCATGTCATGCTATTTCTATTTTGAAATAAAAAT					CTD-2562G15	AC105137.18
75682513	rs7166737	G	A	A	N1b	T	G	GGCTCCCCTGCTGAGAGAGGAACCTACTCTCCCAGCCTGCACAAGAGCATT					CTD-2562G15	AC105137.18
75684085	rs8028277	G	A	A	N1b	C	A	CTGTCCTGCCTGTTCTCCATGTCTCATATCACCTTTTGAGTTCCAGTCTCC					CTD-2562G15	AC105137.18
75690292	rs77532275	A	A	C	N1b	C	NA	CATCTGTCTTGATTTAGCTTTCTGCAAATAGGTGCAACTCCTTATAAATGC					CTD-2562G15	AC105137.18
75690674	rs78108836	C	C	T	N1b	T	NA	CCTGATATAGGTGGTATGGGGCCTTCTACCACCTCATTTATTCACTCCACT					CTD-2562G15	AC105137.18
75692186	rs75782768	C	C	T	N1b	A	NA	GGGCTAAAGTGGCCTAGATAAGTCACATTTGCCATAAAGCATGTACTAATA					CTD-2562G15	AC105137.18
75692303	rs4886699	C	A	A	N2	C	C	AGCCTTTGGCTCTTCCATCTTAATAACCCTCAGAGACAGGTACTGATAGTC					CTD-2562G15	AC105137.18
75694998	rs75172964	C	C	T	N1b	T	NA	TTTTTGTTTTGTTTTGTTTTTTAAACGCAGTCCAGCACTGTTGCCCAGGCT					CTD-2562G15	AC105137.18
75696877	rs112844166	G	G	A	N1b	G	NA	AACACTTTGGGAGGCCAAGGCAGGCGGATCACCTGAGGTCAGGAGTTCGAG					CTD-2562G15	AC105137.18
75699049	rs79424572	A	A	G	N1b	A	NA	CTCAAAAAAAAAAAGATTACAAGTCATCTTAAATCCTCAAAAATTGGTACA					CTD-2562G15	AC105137.18
75701408	rs113865368	G	G	A	N1b	T	NA	AAAAATGCAAAAATTAGCTGGGCGTGGTGGCACACGCCTGTAGTCCCAGTT					CTD-2562G15	AC105137.18
75702754	rs79147131	C	C	T	N1b	T	NA	AAGAAGAAAGTCTATGTTCTTAGCACCCGTTCTGACCACAGACTTTCAAGT					CTD-2562G15	AC105137.18
75703541	rs7165469	C	A	C	N1a	G	C	AAAATTAGCTGGGCGTGGTGGGCGGAGCCTGTAATCCCAGCTACTAGGGAG					CTD-2562G15	AC105137.18
75706296	rs4564532	G	C	C	N2	A	C	AGAAACCAAGTAGCCTAAATCACTACCAGTGCTACTTCCCTGATTGAGACA					CTD-2562G15	AC105137.18
75715897	rs7170660	T	C	T	N1a	G	T	AACCAGGCGTGTTGGCGGGCACCTACAGTCCCAGCTACTCGGGAGGCTGAG					CTD-2562G15	AC105137.18
75720076	rs113919938	C	C	G	N1b	A	NA	CTGTAATCCCGGTACTTTGGAAGGCCAAGAGGGGCAGATCACCTGAGGTCA					CTD-2562G15	AC105137.18
75720338	rs80193967	A	A	G	N1b	A	NA	AAAATAAATAAATAAATAAATAAATAAATGAATAAAATAAAAAATAAAAAA					CTD-2562G15	AC105137.18
75721148	rs75443303	G	G	A	N1b	C	NA	GCCACTGCACTCAGCAACAACACAAGTCCACTTATACATGGATTTTCTCCC					CTD-2562G15	AC105137.18
75730366	rs4886703	T	C	C	N2	A	C	CAGAGGAAGATCCCAAATACACACACACAAAAAAAACACCTACAGGTCCTA					CTD-2562G15	AC105137.18
75731908	rs113081400	G	G	T	N1b	A	NA	TCACTGTGTTAGCCAGGATGGTCTCGATCTCCTGACCTCGTGATCCGCCCA					CTD-2562G15	AC105137.18
75732321	rs149385988	G	G	A	N1b	G	NA	AGCCTGGTCAACATGGTGAAACCCCGTCTCTACTAAAAACACAAAAATTAG					CTD-2562G15	AC105137.18
75732993	rs4886704	C	T	C	N1a	T	C	TACTCATCAAATGTCATGCATGAACTTGGAACACAGCCATTCTATAAATTT					CTD-2562G15	AC105137.18
75734154	rs80319944	T	T	A	N1b	C	NA	ATAAGCATTCTCATTTTTAGACTAATAAATGTCAATCAGAATGAACAATCC					CTD-2562G15	AC105137.18
75734317	rs7175139	C	T	C	N1a	T	C	TGTACCAAAACTACAAAAAATTAGCTGGGTGCAGTGGCACGCACCCGTAGT					CTD-2562G15	AC105137.18
75736039	rs7163783	T	G	T	N1a	A	G	CCACTGCACTCCAGCCTGGGTGACAGAGTGAGACCCTGTATCCAAAAAGAA					CTD-2562G15	AC105137.18
75736452	rs6495176	T	C	T	N1a	T	T	GAAAAATAAGATCAGTAAAACTCCACAACATTGTTTCGATGTACAAGTGGT					CTD-2562G15	AC105137.18
75738292	rs78428611	C	C	A	N1b	G	NA	AACCATCTATGTATCCTCTACCATGCTCAGCATACTGCTTTGTCTTGTCTG					CTD-2562G15	AC105137.18
75750425	rs73436854	T	T	C	N1b	G	NA	ACAAAAAATTAGCCAGGCGTGGTGGTGGGCGCCTGTAGTCCCAGCTACTTG					CTD-2562G15	AC105137.18
75757050	rs76550488	G	G	C	N1b	G	C	AGGTCTCTGATTTATAAAAGTTTTTGTATGTGTGTCTGTCTGTCCCAAGAG					CTD-2562G15	AC105137.18
75757068	rs79703513	C	C	A	N1b	C	NA	AGTTTTTGTATGTGTGTCTGTCTGTCCCAAGAGACAGGAAGCATTCCTTTC					CTD-2562G15	AC105137.18
75757506	rs112370357	G	G	A	N1b	G	G	GTTGCCCAGGCTAGAGTGCAATGGCGCGATCTCGGCTCATTGCAACCTCTG					CTD-2323K18	AC105036.14
75763377	rs80163632	A	A	G	N1b	A	NA	ACAGCTAAAGTTTCTGCATGTACTCATATAGCAGACAGTTACTGAGCACTT					CTD-2323K18	AC105036.14
75764343	rs8034317	A	G	G	N2	A	G	TCCAGTGGCCCCAAAGTATTCCAAGGTAGAACTTCTCCCACTACCTCCTCT					CTD-2323K18	AC105036.14
75768679	rs28737338	T	C	C	N2	C	C	AGTTTAGTTTTGTTTTTTTTGAGACCGAGTATCACTCTGTCGCCCAGGCTG					CTD-2323K18	AC105036.14
75770521	rs4886446	T	G	G	N2	T	T	TTCTTTTTGAGCGCAATCTCTGCTCGCTGCAACCTCCGCCTCCTGGGTTCA					CTD-2323K18	AC105036.14
75771103	rs79471369	T	T	C	N1b	T	NA	GTGATATTCATTTCTCAATGCATCATATCAGGAGGTGTACATAATGTCCCT					CTD-2323K18	AC105036.14
75775168	rs111336837	C	C	T	N1b	C	NA	AAAAATAGCTGGGCGTGGTGGCAGGCGCCTGTAGTCCCAGCTACACGGGAG					CTD-2323K18	AC105036.14
75775476	rs76063558	G	G	A	N1b	T	G	AAACCCTCCTTATACATGGCTAGTGGTAATGTAAAATGCTGCAGTTACTTT					CTD-2323K18	AC105036.14
75778452	rs112114528	A	A	T	N1b	G	NA	CGAGACTCCAACTCAAAAAAAAAAAAAAAAACAAAACTGAAAATGACCCAG					CTD-2323K18	AC105036.14
75781554	rs77716675	A	A	G	N1b	G	G	AAAAAAAAAAATTTGTCCTAATGTTACCCTAACAGATTTTCCTGGTTTAGG					CTD-2323K18	AC105036.14
75783051	rs12708518	C	T	T	N2	C	T	CGTGATCTCGACTCACTGCAAGCTCTACCTCCTGGGTTCACGCCATTCTCC					CTD-2323K18	AC105036.14
75800427	rs8027749	C	C	T	N1b	C	NA	AAAAGAAAAGCTCTCTCCTACTCTGCGTCATTAGGTCTCTAAGCAGCTTCC					CTD-2323K18	AC105036.14
75806180	rs112483080	C	C	G	N1b	C	C	AAGGGCTGGGCACGGTGGCTCACGTCTTTAATCCTAGCACTCTGGGAAGCC					CTD-2323K18	AC105036.14
75814893	rs113916006	C	C	T	N1b	G	NA	CCAAGAAGCTGGGACTAAAGGTGCACGCTACCACACCCAGCTAATTTTTTG					CTD-2323K18	AC105036.14
75820870	rs79398976	T	T	C	N1b	T	T	TCTCGAGTAGCTGGGACTATAGGCATGGCATATGTCATCACACCCAGTAAT					CTD-2323K18	AC105036.14
75832107	rs113677300	G	G	A	N1b	C	NA	GGCTCACTGCAACCTTGGCCTCCCAGGTTCAAGTGATTCTTCTGCCTCAGC					CTD-2323K18	AC105036.14
75833074	rs79237301	G	G	A	N1b	G	NA	GGAGGCTGAGGTGGGAGGATTCCTTGAGACCAGCATGGATAACATAGTGAG					CTD-2323K18	AC105036.14	G248P86571H9 (N-Ia)
75849743	rs112666812	T	T	C	N1b	A	NA	ATCACACCATTGCACTCCAGCCTGGTCGACAGAATGGGACTCTGTCTCAAA					CTD-2323K18	AC105036.14
75851698	rs182066152	G	G	A	N1b	G	NA	GGGGGAAATGTGGGGAAAAGATAGAGAAATCAGACTGTTGCTGTGTCTGTG					CTD-2323K18	AC105036.14
75857669	rs78371424	A	A	G	N1b	T	NA	TTTGGTGACACATATTTTCATAAACACTAAATGTGTTGAGCAAAGACCTAT					CTD-2323K18	AC105036.14
75859896	rs77451577	A	A	G	N1b	A	NA	AACCTGCCCAGAAATTACTGTAGAAATAAATTCTGGCTTCAGAATAATTCA					CTD-2323K18	AC105036.14
75870715	rs76684205	G	G	A	N1b	C	NA	GGAAAACATTTACAAGGGAGTGGAAGGGCCGGGGGCAAGCAGCGGTTCTGC					CTD-2323K18	AC105036.14	G248P85537B11 y G248P85538G10 (N-Ia)
75877314	rs112882444	A	A	G	N1b	A	NA	GGAGAACAAGACCATCATGGCCAACATGGTGAAACCTTGTCTCTACTAAGA					CTD-2323K18	AC105036.14
													CTD-2026K11	AC105020.18
