# Supplementary material for: Ancient Haplotypes at the 15q24.2 Microdeletion Region Are Linked to Brain Expression of MAN2C1 and Children's Intelligence
Source: PLoS One. 2016 Jun 29;11(6):e0157739. doi: 10.1371/journal.pone.0157739 (PMC4927142; doi:10.1371/journal.pone.0157739)
Supplement: S4 File — GenR data is available upon request. (XLS) [file pone.0157739.s014.xls]

## Sheet: INMA
verbal	Non Verbal	PCA1	PCA2	sex	age	N2	N1a	N1b
49	102	-0.00209022	-0.0116441	1	4.19452	0	2	0
37	83	0.00440701	0.00291575	2	4.43288	2	0	0
31	84	-0.00250134	0.00977997	1	4.40822	0	2	0
38	96	-0.00473196	-0.0176936	2	4.24384	1	1	0
34	79	-0.0206857	0.0154313	2	4.27671	0	0	2
46	110	-0.00872003	-0.0116663	2	4.22192	0	2	0
61	129	-0.0216803	0.00694042	2	4.51233	1	1	0
40	93	-0.0229014	0.0210293	1	4.25479	1	1	0
58	130	-0.0151874	-0.00130221	2	4.2274	1	0	1
40	97	-0.0123845	0.0049322	2	4.27671	1	1	0
56	115	-0.0370047	-0.00190617	1	4.25479	0	1	1
55	110	-0.000526715	0.0012991	1	4.3589	1	1	0
46	106	0.00337703	0.00959549	2	4.03562	2	0	0
67	145	-0.0173479	0.00054768	2	4.32877	0	2	0
60	126	-0.0192019	0.00837338	1	4.35342	1	1	0
57	127	-0.00972422	-0.0160089	1	4.38904	0	0	2
31	81	-0.0085229	0.00121227	2	4.31781	1	1	0
50	103	-0.0222083	-0.00249935	1	4.32603	1	1	0
42	94	-0.0103847	0.00180618	2	4.2	0	2	0
51	113	-0.00566146	-0.00531044	1	4.26301	0	2	0
38	111	-0.0165685	-0.00550971	2	4.33699	0	2	0
37	103	-0.00356439	-0.0199444	1	4.33699	2	0	0
38	79	-0.0103875	0.00972582	1	4.15616	0	1	1
47	98	-0.0257828	-0.0166422	1	4.27397	0	2	0
59	116	-0.0174033	0.00642699	1	4.36164	2	0	0
44	94	0.000384664	-0.00254598	1	4.33973	1	0	1
39	75	-0.0163814	-0.0083115	1	4.32877	1	1	0
47	102	0.00518418	0.00268473	1	4.30411	0	2	0
60	121	-0.0233372	0.000578159	1	4.24384	0	0	2
44	108	0.00469697	-0.0177592	1	4.34247	0	2	0
49	128	-0.00166226	0.00348224	1	4.37534	0	1	1
55	112	-0.0248844	-0.00913312	2	4.36164	1	0	1
61	117	-0.0159254	3.31003e-05	2	4.28767	1	1	0
75	155	-0.0135038	0.00303423	1	4.36712	1	0	1
24	62	-0.00177871	0.00343156	2	4.33973	2	0	0
20	75	-0.0215688	-0.00631904	2	4.3726	0	2	0
51	114	-0.00349835	0.0016625	2	4.18904	1	1	0
50	108	-0.0287827	-0.00124347	1	4.18082	1	1	0
66	147	-0.0184841	0.000592067	2	4.33973	1	1	0
63	141	-0.0272191	0.00998175	1	4.16986	1	0	1
15	64	-0.0201051	-0.00440113	1	4.27397	0	2	0
52	97	-0.0229681	0.00204373	1	4.1589	1	1	0
49	105	-0.0094079	-0.00141373	1	4.35616	1	1	0
42	97	-0.0231597	-0.00638534	2	4.36438	2	0	0
53	115	-0.0252238	0.00737747	1	4.35069	1	0	1
46	92	-0.0141622	-0.00509721	1	4.32055	0	1	1
54	103	-0.0115929	0.0042335	1	4.39452	1	0	1
44	104	-0.00827759	0.0157576	1	4.28493	1	1	0
34	76	-0.0113079	-0.00133988	2	4.70959	0	0	2
53	125	-0.0162536	-0.0054559	1	4.27945	1	0	1
44	100	-0.0190906	0.000350112	2	4.26575	0	2	0
53	116	-0.00383292	0.00688544	2	4.33973	0	1	1
61	113	-0.025435	0.00294088	2	4.34247	1	1	0
42	105	-0.020135	0.0112248	2	4.3589	0	2	0
67	125	-0.00631003	0.0126771	2	4.30411	0	1	1
58	105	-0.0176813	-0.000897223	1	4.26849	0	0	2
31	76	-0.0195541	-0.0180028	1	4.30959	0	2	0
36	90	-0.00222961	0.00623632	2	4.22466	1	0	1
27	74	0.000875926	0.00422478	2	4.26575	0	2	0
59	116	-0.0196363	-0.00122148	1	4.33151	1	0	1
52	113	-0.0128083	0.00139828	2	4.36712	1	1	0
43	76	-0.0112388	0.00677324	1	4.3863	2	0	0
34	85	0.00273994	-0.00540026	1	4.26301	1	1	0
45	96	-0.0358987	0.000886965	2	4.28767	2	0	0
44	101	-0.0299756	-0.00383948	1	4.25753	0	1	1
67	133	-0.00879686	0.00742068	1	4.34521	0	1	1
38	90	-0.0152303	-0.00140005	2	4.30685	1	1	0
50	116	-0.0193465	0.00909024	1	4.41644	0	2	0
39	92	0.00439489	-0.0117473	2	4.15342	1	1	0
32	75	0.00777196	-0.00980413	1	4.29315	0	1	1
51	104	-0.0127585	0.0155315	2	4.32877	1	1	0
46	93	-0.00893369	0.0116219	1	4.47945	0	1	1
52	106	-0.0185453	0.00909897	1	4.30959	1	1	0
60	136	-0.00893694	-0.00566629	2	4.41096	1	1	0
54	118	-0.00698684	-0.00110124	1	4.30137	0	1	1
56	119	-0.0158822	-0.0135134	2	4.33151	1	1	0
42	95	-0.0152739	0.00781027	2	4.29041	2	0	0
42	90	0.00275482	-0.0141464	2	4.37534	1	1	0
59	124	-0.0134471	-0.00634589	2	4.25479	0	1	1
37	93	-0.0181724	-0.0140232	2	4.49315	0	1	1
45	104	0.00547356	0.0051427	1	4.33151	1	1	0
33	95	-0.0122821	-3.1939e-05	2	4.29041	0	1	1
49	92	-0.00699843	-0.0166297	2	4.18356	0	2	0
64	124	-0.0011775	-0.0140027	2	4.35616	1	1	0
67	151	-0.0139739	0.00685971	2	4.14521	1	0	1
49	114	-0.032419	-0.00722167	2	4.26849	0	1	1
39	88	-0.0214262	-0.00107212	2	4.19452	2	0	0
58	131	-0.0218009	0.0103326	2	4.48219	0	2	0
50	100	-0.0121605	0.0129252	1	4.31233	2	0	0
53	111	-0.0224538	-0.00346707	2	4.26849	0	0	2
34	76	-0.0275844	0.0134224	2	4.27671	1	0	1
23	77	-0.0184524	0.00545401	2	4.24932	1	1	0
43	95	0.00760214	0.0175625	1	4.30959	2	0	0
54	112	-0.019794	0.0141307	2	4.31507	1	1	0
52	107	-0.0215907	-0.00911398	2	4.26849	1	1	0
56	113	-0.00958109	-0.00937061	2	4.07397	2	0	0
60	132	-0.0214859	0.000192928	2	4.4	1	1	0
52	109	-0.00530592	-0.00276918	2	4.20548	0	0	2
57	112	0.00629115	-0.00885774	2	4.21918	0	2	0
42	97	-0.0137032	0.00789536	1	4.32603	2	0	0
48	100	-0.00962374	-0.00254407	1	4.2274	0	2	0
40	99	-0.0237648	-0.00817307	2	4.54521	0	2	0
52	132	-0.00958001	-0.003739	2	4.52055	1	0	1
52	123	-0.0206882	0.00432746	1	4.1589	0	1	1
32	88	-0.0174351	0.00278994	1	4.23288	0	2	0
45	100	-0.00672662	0.0100723	1	4.23836	1	1	0
59	107	-0.00130132	-0.0171597	1	4.52877	1	1	0
39	94	-0.00453644	0.00556462	2	4.51233	0	1	1
35	90	0.00460151	-0.00668113	1	4.53425	0	0	2
51	112	-0.0255459	0.00417926	2	4.53151	0	2	0
44	95	-0.00427885	-0.00270208	2	4.55068	2	0	0
43	83	-0.0150027	0.0106775	1	4.14795	1	1	0
43	103	-0.00642576	-0.005928	1	4.21644	0	2	0
53	108	-0.0111197	0.011838	1	4.24658	1	0	1
50	102	-0.000739162	-0.0106589	2	4.32055	1	0	1
34	92	-0.012129	0.0133079	2	4.43562	2	0	0
64	133	-0.000413843	0.00324519	1	4.50685	0	0	2
41	94	-0.0242885	-0.00846088	1	4.34247	0	1	1
22	72	-0.00872534	-0.0098536	1	4.55068	0	1	1
40	93	-0.0133489	-0.00301258	1	4.4274	2	0	0
54	107	-0.0194357	0.0184889	1	4.49041	1	0	1
47	102	-0.0145456	-0.0114028	2	4.33699	0	2	0
48	93	-0.0110986	0.010233	1	4.51781	2	0	0
56	125	-0.0220365	0.00849286	1	4.21918	0	1	1
21	86	-0.0236971	-0.0101587	1	4.55068	0	2	0
46	105	-0.0180512	0.00988592	2	4.24658	0	0	2
35	91	-0.0197942	0.00182134	2	4.53699	0	1	1
48	106	0.00199892	-0.0119826	2	4.57534	1	1	0
61	123	-0.0175804	0.000938155	2	4.48219	0	2	0
64	120	-0.0242891	-0.00249321	1	4.50137	0	2	0
47	113	-0.0187935	-0.00957723	2	4.26575	1	0	1
45	90	0.00647905	-0.00449005	1	4.52329	1	1	0
58	122	-0.0123234	-0.0108103	2	4.56712	2	0	0
52	105	-0.0332287	-0.000758509	1	4.47397	0	2	0
49	105	-0.017701	-0.00381102	2	4.46027	0	0	2
24	78	-0.0209474	-0.00326604	2	4.44384	2	0	0
46	95	-0.0201569	-0.000866985	1	4.52877	1	0	1
29	57	0.000920399	0.00528457	1	4.06575	0	1	1
50	105	0.00482284	0.0100136	2	4.44384	0	1	1
46	103	-0.0104515	0.00768223	2	4.4274	1	1	0
60	123	-0.0190652	0.00734275	2	4.35342	2	0	0
30	71	-0.0128787	-0.0118808	2	4.4	1	1	0
37	105	-0.0166803	-0.0116491	1	4.43014	1	1	0
43	97	-0.0192671	-0.000498476	1	4.49863	0	1	1
42	88	-0.0149256	-0.0166177	1	4.61918	1	1	0
64	127	-0.0131142	-0.00358441	1	4.45205	0	2	0
40	93	-0.0143518	0.00258039	2	4.47671	0	0	2
32	81	-0.0126905	0.00894474	2	4.39726	1	1	0
61	112	-0.0122354	0.0127768	1	4.52329	1	0	1
53	108	-0.0173766	-0.00209791	1	4.45205	1	0	1
52	110	-0.0229747	0.000505421	2	4.47397	0	1	1
62	134	-0.0237837	-0.00863356	2	4.36438	2	0	0
37	88	0.00686401	0.0156928	1	4.52055	0	1	1
11	51	0.00193147	0.00567268	1	4.52055	0	1	1
33	94	0.00499627	0.0103617	2	4.53425	1	1	0
43	99	-0.0111145	-0.0119274	1	4.50685	1	1	0
44	95	0.00429122	-0.00192285	2	4.52329	2	0	0
27	69	0.006813	-0.00849896	1	4.51781	1	1	0
33	83	-0.0127027	0.00154865	2	4.54521	0	2	0
45	106	-0.0224277	-0.00510054	2	4.49863	0	2	0
53	102	-0.024759	-0.00652997	2	4.60274	0	2	0
47	107	-0.011134	0.00915862	1	4.53151	0	2	0
37	85	-0.0164817	-0.00990351	1	4.35616	1	1	0
47	97	-0.0175277	0.0175966	1	4.50685	0	2	0
40	110	-0.0194854	0.00511583	2	4.52603	2	0	0
42	116	-0.0386963	0.000265415	1	4.66301	0	2	0
29	86	0.0066155	-0.0169763	1	4.48493	1	1	0
54	128	-0.0238811	-0.00236645	2	4.45753	1	0	1
23	74	-0.00964661	-0.00524107	2	4.46301	1	0	1
33	87	0.000483558	0.0126318	1	4.42466	0	1	1
59	136	-0.02574	0.0111125	2	4.65753	0	2	0
31	93	-0.0279838	0.00625442	2	4.36164	1	0	1
45	97	-0.0118775	0.0126599	1	4.50959	1	1	0
60	129	-0.00447904	0.0109481	2	4.08767	0	1	1
24	71	0.00324066	-0.000974254	1	4.50137	1	1	0
48	108	-0.000365303	-0.00156512	1	4.6137	0	1	1
48	101	0.00411686	-0.000113706	2	4.46849	1	0	1
65	118	-0.0133187	-0.0127993	2	4.33151	0	2	0
53	108	-0.00991363	0.012994	2	4.40822	1	1	0
29	96	-0.0310118	-0.0100765	2	4.46849	0	1	1
44	103	-0.00937505	-0.00384291	2	4.45205	1	1	0
39	88	-0.0229607	0.00309569	2	4.36986	1	1	0
41	86	-0.0156421	-0.00158063	1	4.47397	1	1	0
26	66	-0.0124222	-0.0100482	2	4.22192	1	1	0
58	127	0.002714	-0.0152349	2	4.50411	0	1	1
55	134	0.00537586	0.00315377	2	4.50411	2	0	0
39	88	-0.0165835	0.00402939	2	4.06575	0	0	2
46	103	0.00889322	0.00590578	2	4.08767	0	2	0
44	103	-0.00903613	0.00238496	1	4.48767	0	1	1
48	104	-0.0343616	0.00875046	2	4.11233	1	1	0
73	143	-0.00498352	-0.00568352	1	4.50137	1	1	0
55	114	-0.00869606	-0.0037508	2	4.6	0	1	1
41	85	0.00532518	0.00367004	2	4.36438	0	1	1
57	105	-0.0209014	0.00197057	1	4.40822	1	0	1
57	129	-0.02602	0.00676936	1	4.18356	0	2	0
41	83	-0.0101447	0.00265998	2	4.52877	0	1	1
40	97	-0.0213458	0.013967	1	4.44932	1	0	1
31	87	-0.00904353	0.00688968	1	4.45753	1	0	1
75	160	-0.02243	-0.00504077	1	4.49041	1	1	0
62	117	-0.0101716	-0.0130779	1	4.56438	1	1	0
35	68	-0.0247559	-0.000936616	1	4.30685	1	1	0
55	114	-0.0237586	-0.0123587	1	4.46301	2	0	0
51	109	-0.0109259	-0.00697309	2	4.45753	1	1	0
49	97	-0.0243269	0.00469047	2	4.48767	1	0	1
41	103	0.0011717	-0.000937113	1	4.66027	1	1	0
36	87	0.00293403	-0.0143321	2	4.2	0	1	1
60	125	0.00543986	-0.00647027	2	4.49589	0	2	0
48	120	0.00736932	0.0029175	2	4.57534	0	1	1
45	106	-0.00353251	-0.00474455	1	4.50137	2	0	0
53	110	-0.00581709	6.94475e-05	1	4.45753	1	1	0
61	122	-0.0255009	-0.00192162	1	4.3726	1	1	0
54	110	-0.00203895	-0.0144275	1	4.49041	0	2	0
60	125	-0.024993	-0.00592798	1	4.23562	0	1	1
59	110	-0.0256919	0.00410773	1	4.37534	0	2	0
51	121	-0.00132549	0.00477574	2	4.54521	1	0	1
53	110	-0.0134481	-0.0123787	1	4.50959	0	2	0
33	100	-0.0157113	-0.00224784	2	4.48493	0	1	1
46	93	-0.00611182	0.0113988	2	4.59452	0	1	1
59	117	-0.0206141	0.00212157	1	4.67671	0	1	1
66	135	-0.00626859	0.0193876	1	4.22192	1	0	1
66	141	-0.0142238	-0.0098744	1	4.48493	0	2	0
60	127	-0.017331	-0.00532173	2	4.61918	1	0	1
47	109	-0.00289965	0.00744795	1	4.54521	0	2	0
43	118	-0.0173846	0.00509667	2	4.51233	1	0	1
36	87	0.00585277	-0.00630501	2	4.48219	1	0	1
44	89	-0.0124339	0.0104862	1	4.31233	1	1	0
31	74	-0.0267469	-0.0122852	1	4.4411	0	2	0
45	108	-0.0153966	0.00272558	1	4.54521	2	0	0
61	117	-0.0156718	-0.00757187	1	4.4274	1	0	1
72	141	-0.0255961	0.0138093	2	4.55342	1	1	0
64	112	0.00457106	-0.0139172	2	4.54247	1	0	1
67	137	-0.0207803	-0.00362963	2	4.37534	0	1	1
59	110	0.00687869	-0.0050639	1	4.38356	1	1	0
56	110	-0.00213756	0.00531145	1	4.39452	0	2	0
46	107	-0.00716156	-0.0046746	2	4.48493	0	0	2
68	147	-0.0137795	-0.00340538	1	4.41644	1	0	1
54	128	-0.0223284	0.0081326	2	4.35069	1	0	1
48	102	0.00394702	0.0030229	1	3.38904	0	0	2
54	126	-0.01095	0.00829365	2	4.6	1	1	0
65	130	-0.023513	-0.00121182	1	4.55342	0	1	1
66	145	-0.0224607	-0.00565481	2	4.43836	0	1	1
50	112	0.00955446	-0.00220959	2	4.38904	0	2	0
60	141	0.00398967	-0.00677271	1	4.54247	0	1	1
46	116	-0.0260894	-0.00584052	1	4.46027	0	1	1
36	99	0.00156693	0.0069391	1	4.53425	0	1	1
41	107	-0.0204095	0.0157072	2	4.42466	0	1	1
60	133	0.00554492	-0.000718643	1	4.43014	0	1	1
46	101	-0.0242812	-0.0189829	1	4.47671	0	2	0
44	101	-0.0125664	0.00585046	2	4.38904	0	1	1
34	81	-0.0234045	0.0171989	2	4.58082	1	1	0
53	109	-0.00149086	0.00840144	1	4.1863	1	1	0
53	107	-0.0182782	-0.00603234	1	4.47123	1	1	0
42	102	-0.0320497	-0.00886039	1	4.3589	0	1	1
52	119	-0.0126936	0.00737496	2	4.48493	0	2	0
56	135	-0.0185381	-0.0026062	1	4.5726	0	2	0
51	122	-0.0171566	-0.000434086	2	4.32055	1	1	0
59	139	0.00457306	0.0106313	2	4.6137	0	1	1
52	109	-0.0103052	0.00342417	1	4.39178	0	1	1
64	140	-0.0218978	-0.0179779	2	4.27671	1	1	0
43	111	-0.0183947	-0.00214238	1	4.4	0	2	0
69	151	-0.020684	-0.00584167	2	4.42466	0	1	1
65	143	-0.010748	-0.00378937	2	4.46849	2	0	0
64	153	-0.00447259	0.010321	1	4.44932	1	1	0
51	100	-0.00487532	0.00742223	1	4.23562	2	0	0
54	108	-0.00769602	-0.0107089	1	4.36438	0	1	1
64	125	-0.0176156	-0.0133739	1	4.50137	1	0	1
61	148	-0.00812008	-0.00813217	2	4.24658	0	1	1
53	116	-0.0101516	-0.0143333	1	4.34795	1	1	0
65	142	-0.011277	0.00603194	1	4.42192	0	1	1
54	120	0.00463024	-0.00124591	2	4.39452	1	1	0
77	141	-0.0125603	0.00775737	2	4.43562	0	1	1
38	112	-0.0237557	0.0106982	1	4.06301	0	1	1
53	111	-0.024248	-0.0225107	1	4.32877	0	1	1
51	106	0.00335406	0.00663803	1	4.54247	0	1	1
54	122	-0.0128832	-0.00294509	1	4.44658	0	1	1
27	78	0.00605317	-0.00183807	2	4.12055	1	1	0
65	140	-0.0120994	-0.00302507	2	4.26027	0	1	1
68	141	-0.0176351	0.00579766	2	4.3589	1	1	0
55	109	-0.00563881	-0.0078738	1	4.29041	2	0	0
63	151	-0.000249537	-0.010367	1	4.44384	0	1	1
39	110	0.00123538	-0.0153995	2	4.6	1	1	0
38	67	-0.0106191	0.0039201	1	4.26849	0	0	2
51	103	-0.0078043	-0.00410967	1	4.81096	0	2	0
47	86	-0.0137033	-0.0103389	1	4.33699	1	0	1
49	113	-0.00818478	-0.00379857	2	4.21644	0	0	2
43	89	7.43023e-05	-0.00192087	1	4.31507	0	2	0
42	93	-0.00115099	0.0201369	1	4.44932	1	1	0
48	110	-0.0148879	-0.00364725	1	4.3726	0	1	1
80	166	-0.0178967	-0.014181	1	4.28219	0	2	0
51	106	-0.00958565	-0.00657307	1	4.28767	0	2	0
47	104	-0.0112136	0.00551571	1	4.41096	0	1	1
55	116	-0.0239342	-0.0126441	2	4.23836	1	1	0
35	78	-0.0076751	0.0119903	1	4.27945	0	1	1
63	137	0.00411128	0.00819147	2	4.4	0	2	0
58	133	-0.0198836	0.0155586	1	4.32603	0	1	1
58	119	-0.0194642	-0.00138482	2	4.40274	0	2	0
47	100	-0.0201097	0.0127731	2	4.26849	1	1	0
49	105	0.00441859	-0.00705894	1	4.27397	0	0	2
43	108	-0.0176791	-0.0012112	2	4.28767	1	1	0
47	107	-0.0215344	0.00375292	1	4.05479	0	1	1
48	89	-0.0104814	0.00154663	2	4.19452	1	1	0
47	99	-0.0146551	-0.00128687	1	4.0274	1	1	0
33	81	-0.00721154	-0.00440314	2	4.30959	1	0	1
46	128	-0.014614	0.00666347	2	4.31233	1	1	0
44	96	-0.0150018	0.00928043	1	4.33973	1	1	0
29	82	-0.0117242	0.00160527	2	4.18082	2	0	0
65	119	-0.00984088	0.00723404	1	4.3863	2	0	0
52	117	0.00578794	0.00682571	1	4.22998	1	0	1
38	92	0.00289842	-0.00409916	2	4.22177	0	2	0
78	163	0.00529044	0.00307226	1	4.22998	0	1	1
52	109	0.00654873	-0.00947967	1	4.34771	1	0	1
45	114	0.00437257	-0.00993516	2	4.19713	2	0	0
41	91	0.00374516	0.00797393	1	4.23546	0	1	1
65	127	0.00525809	0.00576043	2	4.27105	1	1	0
44	93	0.00675869	0.00535606	2	4.35866	1	1	0
39	78	0.00223936	0.0109653	2	4.21355	1	1	0
52	116	0.00208828	-0.00498247	2	4.31485	0	2	0
75	152	0.00428626	-0.00635153	2	4.21355	0	1	1
55	122	0.00297368	0.00593491	2	4.36687	1	1	0
48	111	0.00418712	0.00466752	1	4.33128	1	1	0
67	117	0.000764035	-0.00912651	1	4.2026	0	2	0
71	141	0.00119215	0.0147182	2	4.21355	1	1	0
51	112	0.002681	-0.0109233	1	4.21355	0	2	0
67	127	0.00314586	0.00358108	1	4.6653	0	1	1
49	118	0.00672943	-0.0111762	1	4.70089	1	1	0
46	92	0.00509108	0.012444	2	4.22998	1	1	0
54	132	0.00271985	0.00949195	1	4.19165	0	2	0
63	142	0.00590534	0.00956139	2	4.2601	1	0	1
45	94	0.00544273	-0.00931028	2	4.25736	1	1	0
62	145	0.0062363	0.00850277	2	4.20534	1	1	0
70	122	0.00601684	0.000204234	1	4.23272	1	1	0
59	123	0.00272373	0.00627406	1	4.25188	1	1	0
65	137	0.00371522	0.00266338	1	4.1807	0	1	1
64	112	0.00477873	0.000252685	1	4.19986	1	1	0
37	106	0.00627581	0.00269122	1	4.21629	1	1	0
66	140	0.00517014	0.00214683	2	4.41889	0	1	1
63	140	0.00232299	-0.00928489	2	4.27652	0	0	2
60	111	0.00599755	-0.00781894	2	4.22724	1	1	0
71	135	0.00461951	0.00770558	1	4.14237	0	1	1
67	146	0.00496049	-0.00325533	2	4.63518	1	1	0
57	112	0.00846273	0.00225223	2	4.23546	0	2	0
36	88	0.00552185	-0.00337398	2	4.19165	2	0	0
38	118	0.00562182	0.0015066	1	4.16975	0	1	1
50	127	0.00533824	0.0128328	2	4.2601	1	0	1
68	121	0.00314797	0.0135532	1	4.19165	0	1	1
53	130	0.00478338	0.00298408	1	4.41068	1	1	0
59	134	0.00164547	-0.00592814	2	4.17248	0	1	1
34	93	0.00774213	-0.0102074	2	4.1232	1	1	0
41	98	0.00334165	-0.0042589	1	4.13689	0	2	0
61	124	0.00903543	0.0173182	1	4.50103	1	1	0
55	118	0.00634295	0.00169304	2	4.21355	1	1	0
43	112	0.00674448	-0.000293854	2	4.13963	0	0	2
66	155	0.00795366	-0.00092771	1	4.57769	1	1	0
54	132	0.00313848	-0.00234342	1	4.19439	1	1	0
38	107	-0.000618901	0.0074182	2	4.17522	1	1	0
56	115	0.00241565	-0.00034557	2	4.11773	1	0	1
55	122	0.00309323	0.00669207	1	4.2026	0	1	1
31	74	0.00584877	0.00345225	1	4.21903	0	2	0
68	139	0.00133342	-0.0152935	1	4.31485	0	2	0
56	116	0.00862198	0.00243854	2	4.1807	1	1	0
42	106	0.00507161	-0.00134003	2	4.21903	0	2	0
41	100	0.00913427	-0.00357528	1	4.19713	0	2	0
54	110	0.00629221	0.00367102	2	4.21355	0	1	1
59	132	0.00730965	0.017111	2	4.36961	1	1	0
54	116	0.00727388	-8.77788e-05	2	4.43532	1	1	0
53	112	0.00433685	-0.00914193	2	4.1588	1	1	0
65	129	0.000685947	0.000659068	1	4.38056	0	2	0
37	87	0.00691408	-0.0139155	2	4.40794	1	0	1
73	135	0.00616022	0.000487347	2	4.35866	1	1	0
52	130	0.00917613	-0.0164926	2	4.16975	0	2	0
73	138	0.00610619	0.00575315	1	4.35044	1	1	0
49	109	0.00678143	-0.000398498	1	4.20534	0	0	2
64	139	0.00235517	-0.00391032	2	4.32307	0	2	0
64	148	0.00312027	-0.00139158	1	4.56126	1	1	0
49	126	0.00357709	-0.0190721	1	4.47912	0	2	0
73	134	0.00848422	-0.00234274	1	4.47091	1	0	1
59	151	0.00545512	0.00411076	2	4.67899	2	0	0
66	144	0.00636493	0.0169456	2	4.38604	1	1	0
60	117	0.00790158	4.26779e-05	1	4.36961	1	1	0
67	146	0.00660659	0.0104194	1	4.36413	1	1	0
48	136	0.00477176	-0.00357145	2	4.55852	0	2	0
59	145	0.00428467	-0.000705502	2	4.4271	1	0	1
60	128	0.00544331	0.000824606	2	4.33402	1	1	0
47	123	0.00813266	0.0107295	1	4.3833	0	1	1
52	97	0.00354752	0.00301255	1	4.40794	1	0	1
49	105	0.00736763	-0.00562003	2	4.64066	1	0	1
66	116	0.0035853	0.0127126	1	4.42437	1	1	0
58	128	0.0052368	0.0115367	2	4.3258	1	0	1
48	100	0.00529815	0.000743023	2	4.31212	1	1	0
66	151	0.0032381	-0.0105119	2	4.29843	0	0	2
61	127	0.00257802	0.0100474	1	4.44079	1	1	0
41	98	0.00222489	-0.00490681	1	4.30938	2	0	0
55	108	0.000416503	0.00806253	2	4.38877	0	1	1
57	124	0.00453872	0.00671974	2	4.54209	0	2	0
46	92	0.00580636	0.00425809	1	4.35318	2	0	0
59	120	0.00692875	0.0121737	1	4.3258	0	2	0
71	138	0.00679412	0.0117179	2	4.55578	0	1	1
62	142	0.00389477	-0.00322997	2	4.3614	1	1	0
74	149	0.00884969	-0.0114976	1	4.62697	0	2	0
53	105	0.00602457	-0.0097833	2	4.39973	1	1	0
56	120	0.00388967	0.0133555	2	4.38877	0	1	1
59	135	0.0080862	0.00248225	2	4.26831	0	1	1
66	123	0.00717127	-0.00451502	2	4.59959	1	1	0
71	142	-0.000113824	-0.0101849	2	4.64887	1	0	1
60	137	0.00566414	0.000907047	1	4.59685	0	1	1
25	92	0.00871789	-0.000360283	1	4.39973	1	1	0
43	117	0.00505191	0.0100783	1	4.4271	1	1	0
38	91	0.00746996	0.012382	1	4.21629	0	1	1
61	133	0.00779907	-0.00864606	1	4.32854	2	0	0
47	114	0.00725448	-0.000874194	1	4.42984	1	0	1
59	139	0.00354628	-0.0114061	1	4.66804	0	0	2
42	123	0.00814984	-0.00410245	1	4.34771	0	2	0
35	92	0.00407269	-0.00896308	2	4.59959	1	1	0
55	145	0.00366697	-5.36034e-06	1	4.45175	1	1	0
63	135	0.00187604	0.00862759	1	4.42163	0	2	0
52	128	0.0082107	-0.00330834	2	4.45722	1	1	0
34	82	0.00643653	-0.00543589	2	4.47365	2	0	0
64	164	0.00636392	0.0153778	1	5.56058	0	1	1
71	154	0.00474966	0.0130457	2	4.50103	1	1	0
60	133	0.00458053	-0.00096194	1	4.62697	1	0	1
49	110	0.00518636	0.00622951	1	4.27105	1	0	1
57	123	0.00286106	-0.0074678	2	4.27379	1	0	1
60	127	0.00575333	-0.00333991	2	4.42163	2	0	0
51	107	0.00459285	-0.0012903	2	4.51745	1	1	0
64	143	0.00324944	-0.0092463	1	4.51472	0	2	0
37	77	0.00517316	0.0146681	2	4.50376	1	0	1
46	119	0.00434456	0.00269432	1	4.44353	0	2	0
56	136	0.0065984	0.00262411	2	4.3039	0	2	0
45	124	0.00511591	0.010647	2	4.55578	0	0	2
65	129	0.00978202	0.00176902	2	4.44901	0	1	1
42	100	0.00604196	-0.00248268	2	4.41068	1	0	1
46	100	0.00380792	0.00143426	2	4.59411	1	0	1
65	143	0.0030459	-0.00576947	1	4.45448	0	2	0
61	147	0.00445629	-0.0078187	2	4.4271	1	1	0
37	87	0.00274133	-0.000783081	1	4.28474	1	1	0
56	121	0.0022531	0.00508943	1	4.58864	1	0	1
44	95	0.00677774	-0.00294474	2	4.42437	1	0	1
61	138	0.00372148	0.0030924	1	4.58864	1	1	0
45	128	0.00244209	0.00128645	2	4.36413	0	1	1
58	128	0.00453246	-0.00090981	1	4.49281	1	1	0
56	119	0.00551889	0.0108175	2	4.75291	1	1	0
44	116	0.00545858	0.00453502	1	4.44079	0	1	1
57	130	0.00504203	-0.0083297	1	4.42984	0	1	1
56	118	0.00678133	-0.00324954	1	4.37782	1	1	0
66	133	0.00370835	0.00106631	2	4.41889	0	2	0
57	141	0.00466629	-0.0198132	2	4.3258	1	1	0
77	154	0.0103815	-0.000374829	2	4.39425	1	1	0
75	193	-0.000579533	-0.0166791	2	5.44285	0	2	0
75	147	0.00622272	0.0196211	1	4.50376	0	1	1
57	115	0.00633326	-0.00297918	1	4.50924	1	0	1
42	133	0.00852953	-0.00914383	1	4.51472	0	1	1
48	112	0.00562827	-0.00854276	1	4.45722	0	2	0
61	147	0.00395734	-0.00384467	2	4.4271	0	2	0
56	132	0.00291046	-0.00530756	1	4.44079	0	1	1
21	67	0.00581113	0.0125693	1	4.35318	2	0	0
64	127	0.00421556	-6.37055e-05	2	4.40246	0	1	1
54	121	0.00287581	0.00414688	1	4.47365	2	0	0
44	108	0.00183004	0.00737214	2	4.43258	2	0	0
64	131	0.00523566	-0.00497165	1	4.41889	0	2	0
56	117	0.0073087	-0.00273302	2	4.4846	1	1	0
80	146	0.00407103	0.00696046	2	4.4627	1	1	0
56	142	0.00816906	-0.000252747	2	4.79398	0	1	1
56	119	0.00542961	0.0117596	2	4.50924	1	1	0
80	173	0.00315634	0.00229137	2	4.41889	0	1	1
49	121	0.00662019	0.00617716	2	4.60233	0	0	2
37	114	0.00391961	-0.0169062	1	4.64613	0	2	0
64	143	0.00565746	-0.0101125	1	4.54483	0	0	2
53	137	0.00105803	0.00661746	1	4.45448	0	1	1
50	116	0.00451386	0.000881418	1	4.40794	2	0	0
38	103	0.00707535	-0.00991528	2	4.48734	1	1	0
43	100	0.00502868	0.00354321	1	4.4052	0	2	0
56	131	0.00392384	0.00393264	2	4.42437	0	1	1
27	95	0.00195555	-0.0107197	1	4.7091	0	2	0
45	107	0.00980968	-0.00252282	2	4.53936	2	0	0
47	118	0.00721445	0.00168428	2	4.45722	0	1	1
40	102	0.00289955	-0.0131441	1	4.41068	0	1	1
58	121	0.00591127	0.00462816	2	4.3614	0	2	0
47	124	0.00301788	-0.000226306	1	4.81862	1	1	0
49	111	0.0086738	-0.0149837	1	4.37509	1	1	0
73	156	0.00484491	0.0124808	2	4.32854	1	1	0
47	109	0.0030561	-0.00444475	1	4.6653	0	2	0
62	141	0.00578297	-0.0025997	1	4.96646	2	0	0
67	140	0.00666341	0.00153519	1	4.35592	1	0	1
65	130	0.00316807	0.0121833	2	4.48734	1	1	0
49	112	0.00656626	-0.00835384	2	4.4052	1	1	0
64	152	0.00624991	0.00295473	1	4.74743	1	1	0
46	102	0.00470284	-0.00437958	1	4.65161	0	0	2
49	125	-0.000975631	-0.00173337	1	4.3833	0	1	1
40	93	0.00597007	-0.00988081	2	4.33128	0	1	1
67	137	0.00813193	-0.00100897	2	4.84052	0	1	1
73	147	0.00561177	0.00126871	2	4.39699	0	1	1
55	137	0.00363429	0.0139859	2	4.38056	1	1	0
36	105	0.00869638	-0.00613	1	4.56674	1	1	0
63	130	0.00360202	-0.00355999	1	4.32854	2	0	0
60	137	0.00864808	0.00434673	1	4.65708	0	1	1
38	67	0.00453973	0.00168668	1	4.45996	1	1	0
59	120	0.000993286	-0.00658596	1	4.34223	0	1	1
62	145	0.00829941	0.0128645	2	4.80767	0	1	1
47	109	0.00829364	0.0107479	2	4.44901	0	2	0
24	75	0.00751377	-0.00174037	2	4.36413	0	2	0
54	99	0.00528073	0.00455952	2	4.35592	0	0	2
25	85	0.00471355	-0.00305763	1	4.51198	0	2	0
51	126	0.00281878	-0.00577495	1	4.51472	0	2	0
57	112	0.00503854	0.00104866	1	4.33949	0	2	0
62	149	0.00294015	-0.00788293	1	4.33402	1	1	0
46	109	0.00242646	0.00236472	1	4.36961	2	0	0
64	143	0.00778247	0.0120352	2	4.47912	1	1	0
48	105	0.00358194	0.000809832	2	4.64066	0	2	0
69	147	0.00582624	-0.0262818	1	4.6078	0	2	0
73	135	0.00674997	0.00165585	1	4.68173	0	2	0
53	116	0.00976083	-0.00262368	2	4.23819	1	1	0
57	128	0.00564837	0.00970353	2	4.47912	1	0	1
38	79	0.00291308	-0.000870787	1	4.18617	1	1	0
72	158	0.00586902	0.00317812	2	4.4627	1	0	1
46	103	-0.000674736	0.0134185	1	4.33402	0	0	2
63	133	0.005117	0.0116277	2	4.44627	1	1	0
61	119	0.00142383	0.00279061	2	4.59685	0	1	1
75	147	0.00302858	-0.0073929	1	4.47365	0	2	0
46	97	0.00313682	0.00922604	1	4.22724	1	1	0
53	104	0.0043116	-0.0151258	2	4.65708	0	0	2
66	132	0.00560773	0.0044143	2	4.44901	0	2	0
76	155	0.00512425	0.0113693	1	4.7091	0	2	0
69	145	0.00542756	-0.00356216	2	4.42984	1	0	1
41	95	0.00346769	0.00406626	1	4.54483	0	1	1
73	142	0.00917456	0.012602	1	4.50376	0	2	0
41	108	0.00555662	0.000226128	1	4.41889	0	2	0
65	148	0.00335901	-0.000957079	2	4.51745	1	1	0
60	118	0.00733155	-0.0124027	1	4.51745	1	0	1
37	95	0.00148115	0.00506779	2	4.61602	1	0	1
55	122	0.00451078	0.00809231	1	4.53388	1	0	1
61	123	0.00691258	0.0116751	1	4.53662	0	2	0
61	116	0.0058902	0.00183707	1	4.49281	1	1	0
64	129	0.00959805	0.00883578	1	4.53114	1	0	1
57	126	0.00557713	0.00112269	1	4.49829	1	1	0
66	144	0.00373452	0.00355734	2	4.52841	0	2	0
62	130	0.00308224	0.00183628	1	4.53936	0	2	0
56	124	0.0055831	-0.00544972	2	4.55852	1	1	0
54	122	0.00188778	-0.00203315	2	4.55305	1	1	0
59	119	0.00555195	0.0128707	2	4.73922	0	1	1
46	105	0.00607942	-0.00108236	1	4.47912	0	2	0
77	145	0.00400744	-0.00401304	1	4.44079	1	0	1
48	122	0.00733854	-0.00493363	2	4.52841	0	2	0
55	135	0.00393996	-0.0054793	2	4.55305	1	0	1
40	95	7.25744e-05	-0.00896209	2	4.67899	0	1	1
58	150	0.00102486	-0.0024854	2	4.5065	1	1	0
40	91	0.00860965	-0.000655834	1	4.61875	1	1	0
35	125	0.00252585	0.000894976	1	4.59685	0	2	0
66	145	0.00585028	0.00828475	1	4.61875	2	0	0
54	141	0.00591158	-0.00908748	2	4.5859	0	1	1
74	164	0.00167853	-0.00796938	1	4.60233	1	1	0
70	134	0.00310957	0.002587	1	4.44079	1	1	0
46	105	0.00492859	0.00647376	1	4.40794	1	1	0
55	117	0.0018435	-0.00353286	2	4.57495	0	2	0
75	164	0.00635073	0.00432475	1	4.77755	2	0	0
55	113	0.00514584	-0.0132654	2	4.44079	0	2	0
63	131	0.00853631	-0.00331563	1	4.60233	1	1	0
41	115	0.00820323	-0.00980167	1	4.52841	2	0	0
33	114	0.00537173	-0.0143423	1	4.72005	1	1	0
51	128	0.00225998	-0.0176941	2	4.54483	0	1	1
59	127	0.0030559	0.00877799	1	4.47365	0	2	0
50	123	0.00526538	-0.000375549	1	4.49281	1	1	0
60	121	0.00755118	0.00321859	1	4.46817	0	2	0
54	122	0.00135157	-0.00270151	1	4.69268	1	1	0
57	137	0.00304803	-0.00253597	2	4.56674	0	2	0
62	117	0.00492534	-0.00817344	1	4.37235	0	2	0
51	123	0.00348022	0.0132165	2	4.46817	1	1	0
40	100	0.00744768	0.0167537	2	4.43532	1	1	0
67	150	0.00703532	0.00678034	2	4.52841	1	0	1
68	139	0.00466528	-0.0144127	2	4.4627	1	0	1
54	137	0.00403788	-0.00702524	1	4.47365	0	2	0
57	144	0.000174812	-0.0198326	2	4.5065	0	1	1
62	124	0.00656317	-0.00198748	2	4.53388	1	1	0
68	157	0.00249865	0.009925	1	4.6078	1	1	0
70	136	0.00534787	0.0116396	1	4.41615	0	1	1
35	105	0.00358702	0.00229659	2	4.74196	0	2	0
35	111	0.00688954	0.0127526	2	4.44627	1	1	0
60	134	0.00906429	-0.0038004	2	4.4627	0	1	1
60	141	0.009271	0.00806439	2	4.4627	1	1	0
46	125	0.00769865	-0.0153988	1	4.49281	1	1	0
57	125	0.00673642	-0.000177962	2	4.64066	1	1	0
57	121	0.00377304	0.00398884	1	4.71184	1	0	1
62	123	0.000185342	-0.0135816	2	4.44901	0	2	0
69	133	0.00863156	-0.0145044	1	4.4271	1	1	0
53	115	0.00290283	0.00205471	2	4.39973	2	0	0
61	129	0.00629354	0.00510503	2	4.36413	1	1	0
53	125	0.00253362	-0.0229852	1	4.49555	1	1	0
72	151	0.00116425	-0.00349245	1	4.63792	0	1	1
56	119	0.00588158	0.00217418	2	4.55305	1	0	1
60	145	0.0063881	0.0083919	2	4.4052	2	0	0
60	146	0.00541323	0.00273757	2	4.41615	1	1	0
53	134	0.00506957	0.00404212	2	4.45722	0	1	1
53	119	0.00558263	-0.00467915	1	4.48734	0	1	1
33	96	0.00669387	-0.0118312	2	4.49555	0	2	0
50	125	0.00487756	0.00230714	1	4.36687	1	1	0
66	140	0.00136505	-9.26607e-05	2	4.41068	1	1	0
56	124	0.00488946	0.0132653	1	4.57495	2	0	0
56	132	0.00582791	0.0120046	1	4.68446	1	1	0
69	138	0.00853826	0.00981471	1	4.48186	1	1	0
51	140	0.00519703	0.000675883	1	4.67351	0	2	0
64	147	0.00692323	0.0118928	2	4.63244	1	0	1
51	112	0.00789769	-0.00410371	1	4.67899	0	1	1
59	130	0.00547822	-0.00624884	1	4.83778	2	0	0
69	153	0.00484178	-0.00081205	1	4.58864	1	1	0
49	107	0.00573452	-0.00551377	1	4.45175	0	1	1
60	118	0.00721028	-0.00322865	1	4.63518	0	2	0
65	149	-0.000984977	-0.00143681	2	4.46543	1	1	0
27	48	0.00135446	-0.021307	1	4.43806	0	0	2
52	117	0.00565057	-0.00693882	2	4.40794	1	1	0
53	106	0.0044142	0.0101656	2	4.44627	0	1	1
49	108	0.00692266	0.0122248	1	4.72005	0	2	0
67	155	0.00411291	0.00674112	1	4.50103	0	1	1
61	140	0.00779472	0.00752259	2	4.53662	2	0	0
63	132	0.00521163	-0.00333289	1	4.43258	2	0	0
58	117	0.00446966	-0.00296893	2	4.4052	1	1	0
17	50	0.000593017	0.00317544	1	4.61875	0	1	1
50	113	0.00501006	-0.0126448	1	4.4846	1	1	0
48	103	0.00467543	0.00032176	1	4.47912	1	0	1
57	135	0.00684664	0.0023833	2	4.67077	1	1	0
57	117	0.00865031	0.000574729	1	4.56126	1	1	0
51	134	0.00334828	-0.0102448	2	4.72279	0	2	0
72	128	0.00110401	-0.00655684	1	4.53936	1	1	0
82	190	0.00661498	0.00768708	1	5.62081	1	1	0
77	182	0.00374192	0.000743499	1	5.64271	1	1	0
65	166	0.00713809	-0.0146694	2	5.63723	1	1	0
79	193	0.00313938	-0.00261961	2	5.62628	0	1	1
76	175	0.00458127	-0.0184377	2	5.79877	0	1	1
91	206	0.00831761	-0.000387883	2	5.69747	0	2	0
83	199	0.00638476	0.0133884	2	5.71116	0	1	1
76	173	0.00342354	-0.00686734	1	5.63176	1	1	0
75	190	0.00803861	0.00610799	1	5.71389	0	1	1
72	163	0.00495653	0.00950774	2	5.94387	1	1	0
55	147	0.00596707	0.0019069	1	5.64819	1	1	0
67	177	0.007803	-0.00805069	2	5.70021	2	0	0
85	190	0.00197605	0.0116323	1	5.65914	1	1	0
75	170	0.0104579	0.0010821	2	5.65092	1	1	0
58	126	0.00721066	0.00415274	2	5.74675	1	0	1
69	164	0.00714823	-0.00196574	1	5.65092	2	0	0
58	136	0.00536216	0.00745434	2	5.65914	0	2	0
70	174	0.00954522	3.55579e-05	2	5.6783	0	1	1
64	158	0.00539131	-0.00234145	2	5.67009	1	0	1
64	163	0.00418618	0.00123377	1	5.95756	1	1	0
76	179	0.00073042	0.000515267	2	5.66188	1	1	0
67	186	0.00478529	-0.0114441	1	6.16564	1	1	0
82	176	0.00484007	0.0051435	1	5.64271	2	0	0
85	177	0.0034218	-0.0105519	2	5.73306	1	1	0
67	167	-0.000297155	-0.0126863	2	5.70568	1	0	1
75	173	0.00568533	-0.00768412	1	5.66735	1	1	0
78	179	0.00558435	-0.00674182	1	6.2423	2	0	0
78	176	0.00415645	0.00649475	2	5.89459	1	1	0
92	203	0.00796513	0.0147842	2	5.70294	1	0	1
81	180	0.0053137	0.0147581	1	5.66188	1	0	1
65	163	0.0086991	0.00257144	1	6.05613	1	1	0
84	198	0.00111844	-0.00398374	1	5.65366	0	1	1
74	174	0.00458645	-0.0194618	1	5.64545	1	1	0
76	171	0.00745132	0.0135736	1	5.67283	0	2	0
71	169	0.00388431	-0.0121226	1	5.84257	0	2	0
75	168	0.0104111	0.0102905	2	5.6564	0	1	1
78	185	0.00461212	-0.00123277	2	5.80424	1	1	0
82	194	0.00532039	0.0112558	2	5.63723	0	1	1
74	181	0.00774592	-0.00577055	2	5.80424	0	0	2
67	185	0.00176221	-0.00181784	2	5.77687	1	1	0
65	153	0.00631444	-0.0156244	1	5.89459	0	2	0
68	167	0.00362014	0.0115417	1	5.82615	0	2	0
66	143	0.00588002	0.0119031	1	5.63997	0	1	1
80	162	0.00599036	-0.00682618	1	5.86174	1	1	0
81	204	0.00737443	-0.00459761	1	5.78508	1	1	0
69	139	0.00267673	0.00950482	1	5.63997	0	2	0
73	170	0.00266995	0.00122993	1	5.86995	1	0	1
86	193	0.00702412	0.00150114	2	5.79603	0	2	0
75	188	0.00665977	-0.00711476	2	5.78234	0	1	1
71	170	0.00321263	0.000121455	1	5.7796	1	1	0
70	175	0.00739726	0.00979094	1	5.90007	0	2	0
66	150	0.00555827	-0.00990217	2	5.94661	1	1	0
NA	NA	0.00527191	-0.00664809	2	NA	0	2	0
69	186	0.00367467	0.0135133	2	5.80698	0	2	0
78	162	0.00597543	0.0144097	1	5.80424	1	0	1
81	188	0.00752495	-0.00070253	1	5.77139	1	0	1
78	186	0.00677	-0.00664357	2	6.12183	0	0	2
90	197	0.00761583	-0.00396232	2	5.80972	0	2	0
80	193	0.00496742	-0.00352719	1	5.76591	0	1	1
59	149	0.00263634	-0.000522284	1	5.83162	1	1	0
54	160	0.00682004	-0.00281664	2	5.82341	1	0	1
71	171	0.00534351	-0.00534568	1	5.79329	1	0	1
82	193	0.00524615	-0.00194837	1	5.90828	0	2	0
66	167	0.00706268	-0.00756782	1	5.82341	2	0	0
67	156	0.00661918	0.00504154	2	5.79329	0	1	1
72	176	0.00580736	0.00811476	2	5.7796	1	1	0
75	173	0.00286414	0.00840428	2	5.79329	1	0	1
78	176	0.00399259	0.00185362	2	6.00958	1	1	0
76	171	0.0106706	-0.0210363	1	5.78782	0	0	2
82	199	0.00499053	-0.00172933	2	5.79055	0	2	0
62	162	0.00763818	0.0117549	2	5.7796	0	1	1
82	187	0.00633601	0.00234248	2	5.82615	1	0	1
94	202	0.00209532	0.00496038	1	5.79055	1	1	0
69	155	0.00961731	-0.0109944	2	5.80698	2	0	0
87	201	0.000511054	0.00273604	2	5.86995	1	1	0
75	171	0.0106934	0.015235	1	5.95756	1	0	1
74	166	0.00554714	-0.00405241	1	6.29979	1	0	1
69	155	0.00325835	0.00185034	2	6.51061	2	0	0
56	126	0.0059108	-0.0204661	1	5.79329	1	1	0
64	161	0.00850774	0.0110299	1	5.76044	0	2	0
64	168	0.00712256	-8.90764e-05	2	5.78782	1	0	1
79	194	0.00771872	0.00251493	1	6.85558	0	2	0
85	195	0.00786653	-0.0105546	2	5.77413	0	1	1
69	158	0.00745592	-0.00644203	2	5.77413	2	0	0
97	203	0.011618	-0.0150564	2	5.7577	0	0	2
77	170	0.00747327	0.014724	1	5.79329	0	2	0
49	148	0.00284548	0.000275619	1	5.7358	1	1	0
76	169	0.00576495	0.00858393	1	5.73306	0	2	0
84	176	0.00486253	-0.0046708	1	5.77413	0	2	0
74	185	0.00557696	0.00797616	1	5.98494	1	0	1
66	154	0.00587852	-0.00377809	2	5.7577	0	1	1
48	113	0.00252236	-0.0167893	1	5.78234	1	1	0
63	154	0.00419114	0.00376114	2	5.84805	1	1	0
75	166	0.00197016	-0.00963456	1	6.00137	1	1	0
60	144	0.00736577	-0.0109256	1	5.78782	1	1	0
62	129	0.00449092	0.00464419	1	5.81793	1	1	0
72	164	0.00758266	0.0053548	2	5.72485	1	1	0
78	171	0.00258033	-0.0126562	1	5.76591	1	0	1
74	172	0.00519394	0.00202883	1	5.75496	1	1	0
81	183	0.00201019	-0.00196726	2	5.70842	1	1	0
66	174	0.00621801	-0.0217969	2	5.74675	1	1	0
88	220	0.00733409	0.0120955	1	6.78713	1	1	0
79	175	0.00682054	-0.0106531	2	5.72758	1	0	1
66	184	0.00416027	-0.00500817	1	5.82341	0	1	1
62	172	0.00578591	-0.00267322	2	5.97673	1	1	0
72	161	0.00493073	-0.00403048	1	5.71389	1	1	0
68	159	0.00179196	0.00663492	1	5.72485	2	0	0
65	182	0.00730333	-0.0118787	1	5.73032	1	1	0
82	185	0.00611561	-0.00538198	1	5.79055	0	2	0
81	158	0.0107203	-0.00818669	1	5.82888	0	1	1
72	165	0.00442229	0.0138773	2	5.71116	1	1	0
65	176	0.0095892	-0.0133301	2	5.74401	0	1	1
78	176	0.00561687	-0.00392494	2	5.82615	1	1	0
69	171	0.00517961	-0.00859923	1	5.82067	0	1	1
79	168	0.00490435	0.00563856	2	5.87269	1	1	0
83	180	0.00289298	0.00478	1	5.92197	0	1	1
80	193	0.00777461	-0.00199791	2	5.70294	1	1	0
59	160	0.00411739	0.0104726	1	5.78508	1	1	0
62	139	0.00172077	0.00576072	1	5.71663	1	1	0
70	180	0.00344525	0.00610005	2	5.74127	0	2	0
81	169	0.00734553	-0.00832278	2	5.80151	0	1	1
68	175	0.00377628	0.0111471	1	5.82615	1	0	1
47	116	0.00755614	-0.0208528	1	5.87269	2	0	0
69	177	0.00663074	0.00655567	1	5.79603	0	2	0
NA	NA	0.00596999	0.00820543	1	NA	2	0	0
85	191	0.00536242	-0.00729685	1	5.859	0	1	1
69	161	0.0026192	0.00721045	1	5.74949	1	1	0
82	197	0.00532221	-0.0207857	2	5.859	2	0	0
77	178	0.00648306	-0.0163577	2	5.81246	1	0	1
61	148	0.00613291	-0.00444662	1	5.78508	0	1	1
78	177	-0.000510341	0.0136234	1	5.65914	0	2	0
89	195	0.0077889	0.00329321	2	5.8809	0	2	0
65	164	0.00853419	0.00202408	1	5.75496	0	2	0
83	204	0.00579455	0.00192122	2	5.90828	0	2	0
91	174	0.00860732	0.00860129	2	5.7577	1	1	0
83	181	0.00474781	-0.00435712	1	5.83162	1	1	0
82	175	0.00315407	-0.0100311	1	5.8371	1	0	1
87	192	0.00512398	0.00939976	1	5.84257	1	0	1
83	177	0.00387808	-0.00796893	1	5.76591	0	0	2
69	157	0.00501536	0.0150148	1	5.94387	1	1	0
92	189	0.006904	0.00874046	2	5.74949	0	1	1
76	174	0.00362599	0.00606253	1	5.75222	1	1	0
28	90	0.00114052	0.00544604	1	5.88364	1	1	0
70	180	0.00739583	0.00998245	1	5.86721	0	2	0
79	188	0.0035051	0.00574619	1	5.76591	0	2	0
61	162	0.0065429	-0.0182224	1	5.75496	0	1	1
93	204	0.00373478	-0.00216317	2	5.78234	1	1	0
72	190	0.00363504	-0.00794707	1	5.81793	2	0	0
85	187	0.00823451	0.00756533	1	5.78508	0	1	1
78	174	-0.00203465	-0.00357517	2	5.74675	1	1	0
71	164	0.00289577	-0.00322351	1	5.75496	1	1	0
85	204	0.00790252	-0.00310923	2	5.76318	1	0	1
74	171	0.00536805	-0.00654839	1	6.37645	1	1	0
80	186	0.00489552	-0.00128671	2	5.82067	1	0	1
74	195	0.00628542	0.00888713	2	5.76044	0	1	1
84	196	0.00684757	-0.00310876	2	5.75496	1	0	1
73	161	0.00756336	0.0145767	2	5.7577	0	2	0
61	164	0.00528313	-0.00772475	1	5.76318	1	0	1
59	144	0.00468106	0.00235936	2	5.97399	0	1	1
74	164	0.00430036	0.00384476	2	5.80698	1	1	0
79	176	0.00681255	0.00794117	1	5.86721	1	1	0
70	183	0.00684083	0.0066374	2	5.79329	1	1	0
88	202	0.00562568	0.000710705	2	5.76591	2	0	0
72	148	0.00442364	0.00630056	1	5.78508	2	0	0
71	147	0.00272357	-0.00964782	1	5.77139	0	1	1
84	185	0.00136357	0.00425313	1	5.85079	1	1	0
79	193	0.0060581	0.000947196	1	6.57906	1	1	0
64	167	0.00829876	-0.00849483	1	5.81793	2	0	0
91	196	0.00508085	-0.00496003	2	5.75496	0	1	1
65	172	0.00492628	-0.00904484	1	5.72485	0	2	0
82	192	0.00388891	0.0132598	1	5.79877	0	2	0
84	174	0.00460851	0.0052654	2	5.73306	1	1	0
89	195	0.00636059	-0.00781585	1	5.73306	1	0	1
89	200	0.00417333	-0.0029213	2	5.7577	0	2	0
79	190	0.00535305	0.00440339	2	5.73032	1	1	0
77	180	0.00351573	0.00923168	2	5.83162	0	2	0
69	168	0.00146803	-0.00732369	1	5.7577	2	0	0
66	160	0.00721579	-0.006191	1	5.77139	0	2	0
72	175	0.00823419	-0.0102915	2	5.74401	0	2	0
86	187	0.00530227	0.000685074	1	5.86448	0	2	0
87	185	0.00743669	-0.00181843	1	5.73032	1	0	1
87	165	0.00923661	0.0128393	1	5.84257	1	1	0
66	154	0.00708369	0.000231856	1	5.73854	0	2	0
83	178	0.00634205	0.00184881	2	5.67283	1	1	0
78	176	0.00485341	0.00231073	2	5.6783	0	1	1
77	177	0.00322939	0.0126994	1	5.70294	1	0	1
72	182	0.00741694	-0.0170973	1	5.84805	1	1	0
83	182	0.00198871	-0.00897356	1	5.64819	0	2	0
81	189	0.00508914	0.00842758	2	6.25873	1	0	1
61	167	9.36958e-05	-0.00584686	1	5.69747	0	2	0
79	172	0.00540352	0.00125492	1	5.70294	0	1	1
78	186	0.00400858	-0.000109263	1	5.69199	1	1	0
84	174	0.00749478	0.00591809	1	5.69473	0	1	1
90	196	0.00259386	0.00650965	1	5.7358	1	1	0
81	189	-0.00395593	-0.000844478	2	5.83436	0	2	0
77	177	0.00708489	0.00236634	1	5.74949	0	2	0
75	180	0.00665085	-0.00602994	1	5.68925	1	1	0
74	187	0.00457595	0.00426192	2	5.70568	0	2	0
98	224	0.00739428	-0.00573843	2	5.66735	1	1	0
79	188	0.00498118	-0.0021507	1	5.82615	1	0	1
66	147	0.00438887	0.00364378	1	5.63176	1	1	0
71	174	0.00298653	0.00299827	1	5.70568	1	1	0
75	170	0.00441657	-0.00172079	1	5.70294	0	1	1
78	188	0.00687664	0.0133461	1	5.69199	0	2	0
90	203	0.00513359	-0.000375162	1	5.69473	0	1	1
95	192	0.0081017	0.00602565	2	5.72485	0	2	0
66	145	0.00616322	-0.00904206	1	5.67009	1	1	0
73	168	0.0057484	0.00550214	1	5.62081	2	0	0
73	162	0.00996064	0.0039198	1	5.62902	1	0	1
72	194	0.00707411	0.00756544	2	5.67556	0	1	1
68	143	0.0049634	-0.0042932	1	5.70021	0	2	0
42	102	0.00377388	-0.00354903	1	5.8152	1	1	0
95	205	0.00463583	0.00162734	1	5.69199	0	1	1
84	179	0.00270594	-0.0133163	2	5.76044	1	1	0
82	183	0.00607131	0.0183891	2	5.65366	1	1	0
52	126	0.00219154	0.00497274	1	5.63997	0	1	1
87	203	0.00117083	-0.00398618	2	5.64819	1	1	0
70	165	0.00352555	0.000310647	2	5.64545	0	2	0
80	173	0.00442323	0.00866287	1	5.67556	0	1	1
66	162	0.003615	0.0043545	2	5.73854	0	1	1
76	191	0.00369432	0.00444537	2	5.73032	1	1	0
73	155	0.00759146	-0.00506012	1	5.68652	0	2	0
90	199	0.0052838	-0.0142759	2	5.70842	0	2	0
102	228	0.0058771	-0.00253436	1	5.69199	0	1	1
82	192	0.00636215	0.00552538	1	5.66735	0	2	0
82	183	0.00262226	0.0149936	2	5.63723	1	0	1
81	199	0.00571215	-0.00194069	2	5.71389	0	2	0
83	193	0.00550503	-0.00196373	2	5.6345	2	0	0
81	180	0.00540195	0.00524245	2	5.64545	1	1	0
70	169	0.00684305	-0.016849	2	5.65092	2	0	0
87	165	0.00499621	0.00346585	1	5.63723	0	2	0
85	195	0.00573313	-0.0066311	2	5.64545	1	0	1
70	171	0.00828868	-0.0154369	2	5.63997	2	0	0
66	158	0.00449654	-0.00106507	1	5.61259	2	0	0
80	185	0.00711553	0.00943043	2	5.62355	0	2	0
86	206	0.00847892	0.014023	1	5.73854	0	1	1
68	163	0.00557803	-0.00247993	1	5.70294	1	1	0
74	145	0.00867953	0.0085597	1	5.63176	0	2	0
82	180	0.00864677	0.0112917	2	5.577	2	0	0
82	171	0.0075386	0.00922182	1	5.90828	0	2	0
91	194	0.00775163	0.00393771	2	5.69747	0	0	2
85	204	0.00578148	0.00267584	2	5.59617	2	0	0
87	188	0.00421464	-0.00383383	1	5.62081	0	2	0
72	175	0.00349999	0.00318406	1	5.59617	2	0	0
78	189	0.00846428	-0.0103029	2	6.17112	2	0	0
79	191	0.0079333	0.00950025	1	5.56057	1	1	0
67	165	0.00597002	0.00775679	1	5.6345	1	1	0
59	140	0.00644504	-0.0147682	2	5.59069	1	1	0
96	202	0.00409106	0.00233955	2	5.58248	0	2	0
60	146	0.00455169	0.0141386	2	5.56331	0	1	1
67	162	0.00445335	-0.0171556	1	5.56879	1	1	0
85	191	0.00674661	0.00967853	2	5.55784	1	1	0
71	174	0.00370461	0.00955526	1	5.53046	1	1	0
NA	NA	0.00217987	-0.00958105	1	NA	1	0	1
87	184	0.00422646	-0.00883066	2	5.71116	0	1	1
80	186	0.0023518	0.00624936	1	5.57974	0	0	2
81	177	0.00647245	-0.0075807	2	5.65092	1	0	1
66	182	0.00767775	-0.00165306	2	5.76318	0	1	1
100	204	0.00631262	0.000758241	2	5.55784	0	1	1
75	163	0.00410358	0.0065374	2	5.83984	1	1	0
89	173	0.00533978	-0.000342075	2	5.57426	2	0	0
76	165	0.00253894	-0.010191	2	5.68378	0	0	2
80	169	0.00495093	2.45399e-05	1	5.65914	1	0	1
97	200	0.00532609	0.0136712	2	5.74949	0	2	0
74	188	0.00173789	0.00191102	1	5.86174	1	1	0
81	181	0.00484752	-0.00319737	1	5.71663	1	1	0
65	172	0.00433009	-0.0046283	2	5.55784	1	0	1
67	158	0.00599561	-0.00823441	2	5.54689	0	1	1
68	157	0.0060887	-0.00899073	2	5.56879	1	0	1
82	168	0.00450404	-0.00768771	2	5.71937	2	0	0
71	169	0.0116187	-0.000301247	1	5.63176	1	1	0
82	181	0.00724449	-0.000132841	2	5.68652	0	2	0
73	166	0.00704921	-0.0075599	1	5.72758	1	0	1
54	144	0.00158941	-0.0206223	1	5.73854	1	1	0
63	153	0.00453941	0.0041512	2	5.65914	1	1	0
65	171	0.00431999	-0.0124723	2	5.71116	0	0	2
87	179	0.00410863	-0.00124236	2	5.67009	1	0	1
58	146	0.00394737	-0.0124107	1	5.65914	0	1	1
75	167	0.00194992	0.0107978	1	5.56057	1	1	0
71	172	0.00751512	0.00377067	1	5.63997	1	1	0
87	188	0.00995957	0.0143569	1	5.63997	1	0	1
61	164	0.00653899	0.0025221	1	5.80151	1	0	1
84	178	0.00518885	0.0028109	2	5.65366	1	1	0
90	183	0.00820538	-0.00124265	1	5.87543	0	0	2
75	172	0.00672784	0.00685061	2	5.66735	0	1	1

## Sheet: SYS
verbal	nonverbal	PCA1	PCA2	age	sex	N2	N1a	N1b
105	102	-0.0562419	0.0434971	178	1	1	1	0
98	115	-0.0562419	0.0434971	152	0	1	0	1
121	107	-0.0545934	0.0469509	195	0	0	2	0
121	111	NA	NA	196	0	0	0	0
125	142	NA	NA	176	0	0	0	0
118	98	NA	NA	171	1	0	0	0
122	99	-0.0548873	0.042956	212	1	0	2	0
114	112	-0.0548873	0.042956	172	1	0	2	0
105	117	-0.0538589	0.0396379	175	1	0	2	0
106	110	-0.0538589	0.0396379	150	0	0	2	0
122	106	-0.0554389	0.042133	199	1	1	1	0
107	107	-0.0554389	0.042133	150	0	1	1	0
75	77	-0.0534141	0.0402763	202	1	0	2	0
104	110	-0.0534141	0.0402763	170	1	0	2	0
105	95	-0.0555822	0.0428236	223	0	1	1	0
105	93	-0.0555822	0.0428236	162	0	1	0	1
89	96	-0.0553846	0.0422867	161	1	0	2	0
100	112	-0.0553846	0.0422867	148	1	1	0	1
126	102	-0.0558647	0.0425055	176	1	1	1	0
113	108	-0.0558647	0.0425055	146	1	1	1	0
123	119	-0.056777	0.0406299	216	0	0	1	1
112	127	-0.056777	0.0406299	188	0	1	1	0
118	121	-0.056777	0.0406299	158	0	0	1	1
125	104	-0.0575128	0.041177	192	0	0	1	1
110	112	-0.0575128	0.041177	168	0	0	2	0
115	125	-0.0564474	0.0401063	192	1	0	1	1
81	107	-0.0564474	0.0401063	161	1	0	1	1
97	110	-0.0558832	0.045366	164	0	0	2	0
100	95	-0.0558832	0.045366	147	1	1	1	0
NA	NA	-0.0553512	0.0446678	228	1	0	0	0
125	131	-0.0553512	0.0446678	195	1	0	2	0
111	121	-0.0550905	0.0421788	194	1	0	1	1
NA	NA	-0.0550905	0.0421788	174	1	0	0	0
108	117	-0.0550905	0.0421788	149	1	0	1	1
108	104	-0.0553347	0.0426471	164	0	1	0	1
93	104	-0.0553347	0.0426471	146	1	0	0	0
122	115	-0.054844	0.0413428	201	0	1	1	0
112	90	-0.054844	0.0413428	148	1	0	2	0
93	79	-0.0546989	0.0401506	182	0	0	2	0
100	98	-0.0546989	0.0401506	160	0	0	2	0
128	132	-0.0547208	0.0432145	186	0	1	1	0
110	115	-0.0547208	0.0432145	150	1	1	0	1
104	95	-0.0549778	0.0436816	227	1	0	2	0
100	83	-0.0549778	0.0436816	169	0	0	2	0
91	93	-0.0535658	0.0400109	201	0	0	1	1
79	91	-0.0535658	0.0400109	159	1	0	2	0
88	107	-0.0554043	0.0406823	221	0	2	0	0
90	108	-0.0554043	0.0406823	201	0	1	1	0
117	99	-0.0567155	0.044181	211	1	1	1	0
105	104	-0.0567155	0.044181	178	0	1	1	0
114	107	-0.0567155	0.044181	157	0	1	1	0
134	131	-0.0542295	0.0388095	213	0	0	1	1
102	111	-0.0542295	0.0388095	179	1	0	2	0
104	106	-0.0542295	0.0388095	150	0	0	2	0
115	123	-0.0533245	0.0435198	228	1	0	0	2
113	108	-0.0533245	0.0435198	194	1	0	0	2
113	108	-0.0558454	0.0413798	201	1	0	2	0
108	102	-0.0558454	0.0413798	160	1	0	2	0
124	121	-0.0557552	0.0428228	216	1	0	2	0
111	107	-0.0557552	0.0428228	166	1	0	2	0
117	125	-0.0581039	0.0434604	227	1	1	1	0
99	99	-0.0581039	0.0434604	199	1	1	1	0
126	127	-0.0559784	0.0444519	186	0	1	1	0
92	102	-0.0559784	0.0444519	154	0	1	0	1
108	116	-0.0548496	0.0416982	185	0	1	0	1
102	125	-0.0548496	0.0416982	151	0	0	1	1
98	95	-0.057497	0.0448248	208	0	0	2	0
83	93	-0.057497	0.0448248	182	1	1	1	0
82	83	-0.057497	0.0448248	155	1	0	2	0
95	121	-0.0556468	0.0457289	222	1	0	1	1
113	119	-0.0556468	0.0457289	197	0	0	1	1
110	111	-0.0548119	0.0401658	173	0	1	0	1
107	132	-0.0548119	0.0401658	157	0	0	0	2
104	110	-0.0548119	0.0401658	200	1	0	0	2
105	119	-0.0548119	0.0401658	186	1	1	0	1
129	125	-0.0549835	0.0398957	205	1	1	0	1
118	132	-0.0549835	0.0398957	183	1	2	0	0
92	107	-0.0549835	0.0398957	156	0	2	0	0
107	126	-0.0566336	0.0428171	191	0	1	1	0
112	100	-0.0566336	0.0428171	166	0	1	1	0
91	91	-0.0573638	0.0436736	179	1	1	1	0
111	106	-0.0573638	0.0436736	151	0	0	0	0
121	110	-0.0563796	0.0412855	203	1	0	1	1
119	104	-0.0563796	0.0412855	165	1	0	1	1
126	104	-0.0565325	0.0439286	225	0	2	0	0
127	123	-0.0565325	0.0439286	164	0	1	0	1
108	107	-0.0556	0.0446683	189	1	0	2	0
101	102	-0.0556	0.0446683	152	1	0	2	0
105	98	-0.0553575	0.0418877	185	0	0	2	0
110	93	-0.0553575	0.0418877	149	0	0	2	0
100	104	-0.0553575	0.0418877	149	0	0	0	2
114	111	-0.0567246	0.0407574	197	0	0	1	1
107	112	-0.0567246	0.0407574	175	1	0	1	1
112	115	-0.0575284	0.0444863	228	1	1	1	0
97	94	-0.0575284	0.0444863	174	1	2	0	0
111	91	-0.055243	0.0415301	226	0	0	1	1
100	89	-0.055243	0.0415301	189	1	1	1	0
100	95	-0.055243	0.0415301	151	1	1	0	1
111	130	-0.0546661	0.04037	217	1	1	0	1
112	130	-0.0546661	0.04037	178	1	1	0	1
127	113	-0.0550795	0.0428161	219	1	0	2	0
137	99	-0.0550795	0.0428161	170	0	1	1	0
99	100	-0.0570888	0.0439005	170	0	0	1	1
113	110	-0.0570888	0.0439005	146	0	0	1	1
93	104	-0.0570888	0.0439005	150	1	0	1	1
108	125	-0.0551886	0.0423642	203	1	1	1	0
92	102	-0.0551886	0.0423642	176	1	0	1	1
115	130	-0.0539236	0.0412239	196	1	0	1	1
108	120	-0.0539236	0.0412239	173	0	1	1	0
107	98	-0.0549167	0.0428641	209	1	0	2	0
128	108	-0.0571742	0.0403316	197	0	1	1	0
112	107	-0.0571742	0.0403316	147	0	0	2	0
104	91	-0.0569943	0.0415673	217	0	1	1	0
115	95	-0.0569943	0.0415673	196	0	1	1	0
106	103	-0.0569943	0.0415673	180	1	2	0	0
125	127	-0.0555216	0.0441698	220	0	1	1	0
122	111	-0.0555216	0.0441698	181	0	1	1	0
87	99	-0.0526547	0.0412494	181	0	0	2	0
104	117	-0.0526547	0.0412494	156	0	0	2	0
99	113	-0.0526547	0.0412494	166	1	0	1	1
115	106	-0.055918	0.0418861	183	1	0	1	1
114	110	-0.055918	0.0418861	164	1	0	2	0
117	132	-0.056419	0.0399735	178	0	0	2	0
133	115	-0.056419	0.0399735	153	0	0	1	1
112	116	-0.0556468	0.0395893	213	0	0	2	0
101	116	-0.0556468	0.0395893	197	0	1	1	0
100	137	-0.0553218	0.0394761	178	0	0	1	1
99	104	-0.0547097	0.0427742	194	0	1	1	0
118	117	-0.0547097	0.0427742	153	1	2	0	0
92	104	-0.0569386	0.0423835	178	0	0	1	1
99	93	-0.0569386	0.0423835	159	0	1	0	1
111	120	-0.0558009	0.0417255	184	0	1	0	1
107	108	-0.0558009	0.0417255	161	1	0	1	1
117	99	-0.0575028	0.0420553	201	1	0	1	1
112	100	-0.0575028	0.0420553	173	1	0	1	1
124	119	-0.0551979	0.0423624	206	1	0	1	1
110	111	-0.0551979	0.0423624	150	0	0	2	0
127	103	-0.0557528	0.043344	208	1	1	1	0
99	89	-0.0557528	0.043344	150	0	1	1	0
121	106	-0.0555919	0.0427419	192	1	1	1	0
102	94	-0.0555919	0.0427419	150	0	2	0	0
115	115	-0.0572302	0.0415694	226	1	2	0	0
113	99	-0.0572302	0.0415694	198	1	2	0	0
135	127	-0.0551674	0.0404731	211	0	0	2	0
97	82	-0.0551674	0.0404731	163	0	0	2	0
110	96	-0.0542913	0.0414185	181	0	0	1	1
92	119	-0.0542913	0.0414185	148	1	0	1	1
102	113	-0.0585361	0.044372	189	0	0	1	1
99	96	-0.0585361	0.044372	169	0	0	1	1
112	115	-0.0562523	0.0414522	178	1	0	1	1
93	103	-0.0562523	0.0414522	145	1	0	2	0
105	112	-0.055741	0.0448343	180	1	1	1	0
100	112	-0.055741	0.0448343	146	0	1	1	0
81	103	-0.0570834	0.042951	209	0	2	0	0
85	80	-0.0570834	0.042951	169	0	2	0	0
106	120	-0.0566787	0.0407241	166	0	1	0	1
102	107	-0.0566787	0.0407241	149	1	1	0	1
111	107	-0.0573764	0.0422037	217	1	0	1	1
111	90	-0.0573764	0.0422037	161	1	0	1	1
115	106	-0.0570671	0.0433828	170	0	1	1	0
106	116	-0.0570671	0.0433828	146	1	1	1	0
111	110	-0.0549178	0.0410393	227	1	1	1	0
111	116	-0.0549178	0.0410393	189	0	1	1	0
122	117	-0.0549335	0.0412049	211	1	1	0	1
107	112	-0.0549335	0.0412049	164	1	1	1	0
128	139	-0.0567707	0.0434865	179	0	0	2	0
108	127	-0.0567707	0.0434865	161	0	0	2	0
108	107	-0.053408	0.0364615	199	0	0	1	1
89	91	-0.053408	0.0364615	159	0	0	2	0
64	78	-0.055165	0.0418416	209	0	0	1	1
87	100	-0.055165	0.0418416	186	1	0	2	0
112	127	-0.0574827	0.0428032	186	0	2	0	0
105	125	-0.0574827	0.0428032	149	1	0	2	0
108	111	-0.0552083	0.0431904	174	0	1	0	1
95	93	-0.0552083	0.0431904	146	1	1	0	1
99	129	-0.0541496	0.0396423	205	1	1	1	0
106	115	-0.0541496	0.0396423	153	1	1	0	1
134	136	-0.0558847	0.0425143	219	1	0	2	0
108	104	-0.0558847	0.0425143	182	0	0	2	0
94	103	-0.0558847	0.0425143	162	0	0	2	0
104	82	-0.0558166	0.0418704	187	0	1	1	0
98	81	-0.0558166	0.0418704	158	0	0	1	1
125	116	-0.0539473	0.0426974	177	0	1	0	1
121	123	-0.0539473	0.0426974	150	0	0	1	1
108	104	-0.054081	0.0418909	198	1	0	2	0
114	95	-0.054081	0.0418909	150	0	0	1	1
112	95	-0.0551886	0.0412591	171	0	0	2	0
110	110	-0.0551886	0.0412591	149	0	0	0	0
108	103	-0.0549024	0.0393067	169	0	1	1	0
102	107	-0.0549024	0.0393067	146	0	1	1	0
98	112	-0.0534862	0.0400835	180	1	0	1	1
90	98	-0.0534862	0.0400835	150	1	0	1	1
100	106	-0.0546065	0.0419528	226	0	0	1	1
112	98	-0.0546065	0.0419528	165	0	0	0	2
90	93	-0.0561545	0.042959	210	0	0	2	0
84	81	-0.0561545	0.042959	188	0	0	2	0
111	98	-0.0562262	0.0442019	223	1	0	0	2
94	106	-0.0562262	0.0442019	175	1	0	1	1
102	95	-0.056211	0.0395195	205	1	0	2	0
99	100	-0.056211	0.0395195	149	1	0	2	0
118	120	-0.0561964	0.0412614	170	0	0	2	0
107	125	-0.0561964	0.0412614	154	1	0	2	0
89	86	-0.0556708	0.0411945	181	0	0	2	0
99	98	-0.0556708	0.0411945	153	0	0	2	0
95	102	-0.0542045	0.039597	192	0	0	2	0
102	100	-0.0542045	0.039597	168	0	0	2	0
126	115	-0.0543278	0.0430694	179	1	0	1	1
118	94	-0.0543278	0.0430694	157	0	0	1	1
94	116	-0.0547073	0.0407943	219	1	1	0	1
107	108	-0.0547073	0.0407943	195	1	1	1	0
94	102	-0.0547073	0.0407943	155	0	1	1	0
95	83	-0.0552686	0.0438651	198	1	1	0	1
88	84	-0.0552686	0.0438651	180	0	0	1	1
128	139	-0.0533315	0.043308	208	0	0	1	1
124	146	-0.0533315	0.043308	169	1	0	1	1
119	99	-0.0546615	0.0413339	216	0	0	1	1
95	98	-0.0546615	0.0413339	158	0	0	2	0
87	94	-0.0564329	0.0410266	209	0	0	2	0
105	94	-0.0564329	0.0410266	197	1	0	2	0
107	110	-0.0565186	0.0435788	203	1	1	1	0
113	127	-0.0565186	0.0435788	167	1	0	2	0
94	98	-0.0570246	0.0451332	202	0	2	0	0
100	93	-0.0570246	0.0451332	175	1	1	1	0
102	110	-0.0543104	0.0411762	196	1	1	1	0
101	107	-0.0543104	0.0411762	173	1	1	1	0
118	100	-0.0555753	0.0463479	219	1	0	2	0
110	108	-0.0555753	0.0463479	169	1	0	1	1
95	106	-0.0555753	0.0463479	149	1	0	1	1
115	119	-0.0566794	0.0394844	197	1	1	0	1
104	125	-0.0566794	0.0394844	180	1	0	1	1
115	102	-0.0566794	0.0394844	155	1	1	0	1
113	95	-0.0556175	0.0417861	222	0	1	1	0
124	113	-0.0556175	0.0417861	188	1	0	2	0
95	110	-0.0553672	0.0438517	228	1	0	1	1
106	99	-0.0553672	0.0438517	206	1	1	1	0
104	99	-0.0545943	0.0441143	190	1	1	1	0
117	95	-0.0545943	0.0441143	150	0	1	1	0
104	95	-0.0525746	0.0413815	223	1	0	0	2
90	80	-0.0525746	0.0413815	183	0	0	0	2
121	89	-0.0555591	0.0424994	212	1	0	1	1
113	106	-0.0555591	0.0424994	181	1	2	0	0
108	104	-0.0555591	0.0424994	157	1	0	1	1
113	94	-0.0549877	0.0444525	187	0	0	0	2
123	86	-0.0549877	0.0444525	168	0	0	1	1
125	121	-0.0545284	0.0437684	178	0	1	0	1
104	100	-0.0545284	0.0437684	155	1	1	0	1
97	108	-0.0562709	0.0417354	190	1	0	2	0
90	84	-0.0562709	0.0417354	171	1	0	1	1
108	139	-0.0527176	0.0419975	162	0	2	0	0
141	123	-0.0527176	0.0419975	147	0	1	1	0
85	80	-0.0544961	0.0400589	197	0	1	0	1
117	103	-0.0544961	0.0400589	178	0	0	0	2
99	94	-0.0565784	0.0423593	187	1	0	2	0
91	103	-0.0565784	0.0423593	156	0	0	1	1
101	94	-0.0550912	0.0381851	209	1	0	1	1
118	129	-0.0550912	0.0381851	180	0	0	2	0
95	96	-0.0550912	0.0381851	146	1	0	1	1
92	108	-0.0544643	0.0428488	226	0	1	0	1
89	103	-0.0544643	0.0428488	174	1	1	0	1
113	102	-0.0568983	0.0409299	218	1	0	1	1
110	113	-0.0568983	0.0409299	194	1	0	1	1
88	112	-0.055625	0.038065	202	1	1	0	1
100	102	-0.055625	0.038065	174	0	0	2	0
91	112	-0.055625	0.038065	152	1	0	2	0
93	79	-0.0550136	0.0444292	188	0	0	2	0
107	98	-0.0550136	0.0444292	150	0	1	0	1
106	120	-0.0538639	0.0436494	178	0	1	0	1
106	115	-0.0538639	0.0436494	154	1	1	0	1
104	104	-0.0552519	0.0436526	193	1	1	1	0
92	90	-0.0552519	0.0436526	177	0	2	0	0
131	121	-0.0552453	0.0437191	202	1	0	1	1
123	102	-0.0552453	0.0437191	155	0	0	1	1
79	96	-0.0585246	0.0424998	204	0	0	2	0
85	89	-0.0585246	0.0424998	161	1	0	2	0
142	123	-0.0554859	0.0408613	225	0	0	1	1
117	131	-0.0554859	0.0408613	168	1	2	0	0
95	120	-0.0533549	0.0428906	175	1	0	1	1
105	112	-0.0533549	0.0428906	151	0	0	1	1
122	107	-0.0548824	0.0426229	226	1	1	0	1
102	111	-0.0548824	0.0426229	179	0	1	1	0
115	95	-0.0565256	0.042987	200	0	0	2	0
97	104	-0.0565256	0.042987	172	0	0	2	0
104	94	-0.053625	0.0413401	204	1	1	1	0
102	87	-0.053625	0.0413401	190	0	0	1	1
117	95	-0.0559003	0.045071	175	0	0	1	1
94	93	-0.0559003	0.045071	148	1	0	2	0
105	93	-0.0555578	0.0432551	176	0	2	0	0
98	108	-0.0555578	0.0432551	154	1	2	0	0
113	112	-0.0536596	0.0420839	168	1	0	2	0
110	98	-0.0536596	0.0420839	151	1	1	1	0
115	110	-0.0545223	0.0435433	217	0	0	1	1
93	116	-0.0545223	0.0435433	183	1	1	1	0
79	89	-0.0549509	0.0425391	219	1	0	2	0
111	110	-0.0549509	0.0425391	187	0	0	2	0
107	121	-0.0555512	0.042021	192	1	1	1	0
98	113	-0.0555512	0.042021	166	0	1	1	0
105	115	-0.0536085	0.0426454	215	0	1	0	1
95	93	-0.0536085	0.0426454	178	0	1	0	1
107	107	-0.0563942	0.0442959	192	0	1	1	0
122	107	-0.0563942	0.0442959	179	0	1	0	1
102	106	-0.0553106	0.04456	179	1	0	2	0
92	104	-0.0553106	0.04456	149	0	1	1	0
84	95	-0.0557346	0.0428253	187	0	0	2	0
115	106	-0.0557346	0.0428253	174	0	1	1	0
108	100	-0.0568288	0.0446559	210	0	2	0	0
110	112	-0.0568288	0.0446559	177	1	2	0	0
90	95	-0.0576568	0.0426674	197	0	0	2	0
102	108	-0.0576568	0.0426674	151	1	0	2	0
95	95	-0.0549009	0.0404059	214	1	0	1	1
101	113	-0.0549009	0.0404059	157	1	1	1	0
107	107	-0.0570903	0.0436609	215	1	1	1	0
87	100	-0.0570903	0.0436609	189	1	1	1	0
107	115	-0.0570903	0.0436609	163	1	2	0	0
72	82	-0.0561426	0.041763	218	0	0	1	1
101	126	-0.0561426	0.041763	203	0	0	1	1
95	113	-0.0561426	0.041763	188	0	0	1	1
99	86	-0.0545617	0.0424983	160	1	1	1	0
124	112	-0.0545617	0.0424983	146	0	2	0	0
104	110	-0.0531903	0.043161	213	1	1	0	1
102	98	-0.0531903	0.043161	195	0	0	1	1
98	96	-0.0540845	0.0446638	204	0	0	1	1
106	111	-0.0540845	0.0446638	168	1	0	1	1
92	87	-0.0567111	0.0429219	210	0	1	1	0
84	87	-0.0567111	0.0429219	183	0	1	1	0
111	132	-0.0558293	0.0455591	209	1	0	2	0
107	115	-0.0558293	0.0455591	191	1	0	2	0
119	103	-0.0543749	0.0374035	191	0	0	2	0
125	115	-0.0543749	0.0374035	167	1	0	1	1
101	106	-0.0565718	0.0420998	195	1	1	0	1
111	99	-0.0565718	0.0420998	155	0	1	0	1
115	100	-0.0536681	0.044528	215	1	0	2	0
101	102	-0.0536681	0.044528	186	0	0	2	0
105	100	-0.0571575	0.0430149	201	1	1	1	0
94	106	-0.0571575	0.0430149	166	1	1	0	1
108	132	-0.055651	0.0426541	181	0	0	2	0
122	102	-0.055651	0.0426541	155	0	0	2	0
108	99	-0.0555831	0.0387504	187	1	1	1	0
105	108	-0.0555831	0.0387504	170	1	1	1	0
111	116	-0.0558407	0.0461899	222	1	2	0	0
94	104	-0.0558407	0.0461899	176	1	0	2	0
117	116	-0.055079	0.0414946	194	0	0	1	1
108	108	-0.055079	0.0414946	175	0	1	1	0
106	117	-0.0543095	0.0410812	169	1	0	1	1
119	121	-0.0543095	0.0410812	152	1	1	0	1
121	123	-0.0543095	0.0410812	150	1	0	1	1
121	125	-0.0543095	0.0410812	165	1	1	1	0
82	94	-0.0544126	0.039343	201	1	0	0	2
90	86	-0.0544126	0.039343	158	1	0	0	2
124	99	-0.0536406	0.0389909	170	1	1	1	0
118	103	-0.0536406	0.0389909	158	1	0	2	0
107	84	-0.0553102	0.043814	190	0	0	1	1
97	81	-0.0553102	0.043814	152	0	0	2	0
99	121	-0.0564393	0.0446204	184	1	0	1	1
90	89	-0.0564393	0.0446204	160	0	1	0	1
111	102	-0.0568324	0.0434655	215	1	1	0	1
94	98	-0.0568324	0.0434655	199	0	1	0	1
100	110	-0.0569876	0.0443151	212	1	0	0	2
92	100	-0.0569876	0.0443151	172	1	0	1	1
92	91	-0.0561266	0.0413112	193	1	1	0	1
83	93	-0.0561266	0.0413112	158	1	1	0	1
106	96	-0.0544247	0.0436357	175	0	0	1	1
123	98	-0.0544247	0.0436357	154	0	1	1	0
94	99	-0.0552952	0.0432181	200	1	1	1	0
100	106	-0.0552952	0.0432181	185	0	1	1	0
104	90	-0.0552952	0.0432181	169	1	1	1	0
91	99	-0.0560057	0.0464048	226	1	0	1	1
95	111	-0.0560057	0.0464048	188	0	0	2	0
121	102	-0.0572643	0.0454827	205	0	0	1	1
100	98	-0.0572643	0.0454827	181	1	0	2	0
102	86	-0.0550923	0.0429103	196	1	0	0	2
98	95	-0.0550923	0.0429103	184	0	0	2	0
131	99	-0.0550923	0.0429103	169	0	0	0	2
100	87	-0.0527634	0.0403898	190	1	1	1	0
119	99	-0.0527634	0.0403898	166	1	0	1	1
106	91	-0.0546245	0.0407463	182	0	1	1	0
115	116	-0.0546245	0.0407463	163	1	1	1	0
117	95	-0.0543809	0.0450352	190	0	0	2	0
108	83	-0.0543809	0.0450352	155	1	0	2	0
107	81	-0.0557999	0.0393871	190	0	0	1	1
100	98	-0.0557999	0.0393871	170	1	0	2	0
114	103	-0.0544644	0.0420366	228	0	1	1	0
100	98	-0.0544644	0.0420366	187	1	0	1	1
123	115	-0.0559724	0.0426511	175	0	1	1	0
118	121	-0.0559724	0.0426511	152	1	1	1	0
112	100	-0.0535131	0.0408847	165	0	1	0	1
106	112	-0.0535131	0.0408847	149	1	0	2	0
90	86	-0.0564613	0.0400294	188	1	1	1	0
80	84	-0.0564613	0.0400294	165	1	1	1	0
100	119	-0.0571653	0.0442902	214	1	0	1	1
106	121	-0.0571653	0.0442902	165	0	0	1	1
125	116	-0.0556336	0.0435933	204	1	1	1	0
108	110	-0.0556336	0.0435933	167	1	1	1	0
94	94	-0.0541018	0.0407599	221	1	1	0	1
85	93	-0.0541018	0.0407599	183	0	0	2	0
95	104	-0.0531839	0.040868	201	1	0	1	1
85	99	-0.0531839	0.040868	182	0	0	1	1
94	96	-0.0567339	0.0431808	219	0	0	2	0
94	83	-0.0567339	0.0431808	198	0	0	2	0
118	117	-0.0567339	0.0431808	164	0	0	1	1
110	123	-0.0547718	0.0417819	190	0	0	1	1
104	113	-0.0547718	0.0417819	169	1	0	1	1
107	111	-0.0547718	0.0417819	147	0	0	1	1
107	94	-0.0554342	0.0433802	204	0	2	0	0
107	106	-0.0554342	0.0433802	187	1	2	0	0
118	116	-0.0554342	0.0433802	167	1	1	0	1
92	94	-0.0555267	0.0434036	181	0	0	1	1
104	93	-0.0555267	0.0434036	152	0	0	1	1
98	104	-0.055848	0.0433559	189	0	0	2	0
106	104	-0.055848	0.0433559	153	0	0	1	1
88	96	-0.0577001	0.0422822	174	1	2	0	0
98	111	-0.0577001	0.0422822	151	1	1	1	0
91	94	-0.053285	0.0425954	198	0	1	1	0
98	96	-0.053285	0.0425954	161	1	0	0	2
90	100	-0.053285	0.0425954	144	1	1	0	1
105	107	-0.0561299	0.0365392	197	1	1	1	0
89	91	-0.0561299	0.0365392	171	1	2	0	0
126	103	-0.0549137	0.0434036	177	0	0	1	1
101	81	-0.0549137	0.0434036	148	0	1	1	0
85	89	-0.0562729	0.0427896	168	0	0	2	0
105	110	-0.0562729	0.0427896	145	1	0	2	0
98	96	-0.054804	0.0409351	169	0	2	0	0
79	93	-0.054804	0.0409351	148	0	1	0	1
112	125	-0.0566546	0.041311	203	1	0	2	0
99	98	-0.0566546	0.041311	169	0	0	1	1
75	87	-0.0566546	0.041311	149	1	0	1	1
105	80	-0.0528106	0.0408042	198	1	0	2	0
107	86	-0.0528106	0.0408042	164	1	0	0	0
81	91	-0.0547431	0.0407609	172	0	0	2	0
105	108	-0.0547431	0.0407609	149	1	1	1	0
101	93	-0.053436	0.042481	195	1	0	2	0
95	95	-0.053436	0.042481	187	1	1	0	1
95	89	-0.053436	0.042481	175	1	0	2	0
64	79	-0.053436	0.042481	148	0	0	1	1
108	117	-0.057605	0.0429745	215	0	1	1	0
106	116	-0.057605	0.0429745	180	1	2	0	0
125	96	-0.0568996	0.0428456	221	1	0	2	0
107	90	-0.0568996	0.0428456	155	0	0	2	0
125	99	-0.0564387	0.0422397	175	0	0	1	1
112	100	-0.0564387	0.0422397	148	0	1	0	1
114	108	-0.0555485	0.0421293	174	0	0	2	0
95	102	-0.0555485	0.0421293	154	1	0	0	2
98	102	-0.057479	0.0443308	192	0	1	1	0
90	104	-0.057479	0.0443308	163	1	2	0	0
105	117	-0.0563872	0.0414661	209	0	0	2	0
89	113	-0.0563872	0.0414661	195	1	1	1	0
108	111	-0.0563872	0.0414661	149	0	0	2	0
83	90	-0.0574544	0.0444144	204	1	0	2	0
81	80	-0.0574544	0.0444144	168	0	1	1	0
121	108	-0.05587	0.0422382	208	1	0	2	0
97	107	-0.05587	0.0422382	149	1	0	2	0
111	152	-0.0550147	0.0399287	175	1	1	0	1
112	121	-0.0550147	0.0399287	155	1	1	1	0
102	129	-0.0557469	0.0413727	175	0	1	1	0
111	126	-0.0557469	0.0413727	156	0	1	1	0
117	131	-0.0556961	0.0431036	223	1	1	1	0
113	115	-0.0556961	0.0431036	188	0	1	1	0
91	107	-0.0553038	0.0430254	210	1	0	2	0
88	103	-0.0553038	0.0430254	153	1	1	1	0
93	106	-0.0558842	0.0446011	200	0	0	1	1
100	99	-0.0558842	0.0446011	170	1	0	1	1
95	111	-0.0542253	0.04173	189	1	0	1	1
101	120	-0.0542253	0.04173	167	0	0	1	1
106	116	-0.0556862	0.0427877	204	1	0	2	0
108	104	-0.0556862	0.0427877	148	1	1	1	0
122	121	-0.0539282	0.042287	184	1	0	0	2
117	127	-0.0539282	0.042287	149	1	0	1	1
100	104	-0.0542204	0.042717	199	1	0	2	0
98	117	-0.0542204	0.042717	147	0	0	2	0
101	119	-0.0570489	0.0448024	203	0	1	1	0
94	96	-0.0570489	0.0448024	178	0	1	1	0
110	125	-0.0531381	0.0373224	187	0	1	1	0
113	111	-0.0531381	0.0373224	151	0	1	1	0
123	136	-0.0573322	0.0445162	202	0	0	0	0
106	121	-0.0573322	0.0445162	166	1	0	1	1
114	129	-0.0556503	0.0448004	185	1	0	1	1
102	116	-0.0556503	0.0448004	152	0	1	0	1
112	116	-0.0553974	0.0425105	227	1	1	0	1
111	116	-0.0553974	0.0425105	198	1	0	1	1
95	116	-0.0553974	0.0425105	173	0	0	1	1
117	108	-0.0558122	0.0431857	196	0	0	1	1
118	108	-0.0558122	0.0431857	170	1	0	1	1
94	106	-0.0556921	0.0357442	210	1	0	2	0
106	107	-0.0556921	0.0357442	189	1	0	1	1
112	99	-0.0556921	0.0357442	160	0	0	0	0
121	108	-0.0560994	0.0417196	191	1	1	1	0
100	87	-0.0560994	0.0417196	161	1	1	0	1
99	126	-0.0540617	0.0417448	212	1	0	2	0
104	103	-0.0540617	0.0417448	178	0	1	1	0
123	111	-0.0540994	0.0428668	221	0	2	0	0
113	99	-0.0540994	0.0428668	196	0	1	1	0
99	106	-0.0540994	0.0428668	173	1	2	0	0
94	96	-0.0560067	0.041941	206	1	0	1	1
97	112	-0.0560067	0.041941	187	0	0	2	0
85	98	-0.0560067	0.041941	173	0	0	2	0
NA	NA	-0.0552772	0.0415104	188	0	0	2	0
92	89	-0.0552772	0.0415104	158	1	0	2	0
89	100	-0.0557181	0.0436738	193	0	0	2	0
100	81	-0.0557181	0.0436738	171	1	0	0	0
NA	NA	-0.0557137	0.0411571	196	1	1	1	0
89	103	-0.0557137	0.0411571	183	1	0	1	1
113	117	-0.0557624	0.0431678	190	1	1	0	1
104	84	-0.0557624	0.0431678	157	0	0	1	1
89	79	-0.0553899	0.0433281	194	1	0	2	0
101	110	-0.0553899	0.0433281	170	0	0	1	1
97	104	-0.0568924	0.0433709	206	0	0	2	0
90	87	-0.0568924	0.0433709	170	1	0	2	0
107	121	-0.0541518	0.0414065	178	0	0	2	0
107	116	-0.0541518	0.0414065	153	1	1	0	1
87	71	-0.0563518	0.0409782	184	1	2	0	0
95	93	-0.0563518	0.0409782	152	0	2	0	0
102	90	-0.0553061	0.0408146	175	0	0	2	0
107	94	-0.0553061	0.0408146	152	0	1	1	0
104	98	-0.053797	0.041298	196	1	0	1	1
101	108	-0.053797	0.041298	166	0	0	1	1
104	87	-0.0551395	0.042706	175	1	1	0	1
104	95	-0.0551395	0.042706	151	0	1	0	1
69	93	-0.0546012	0.0405301	194	1	0	2	0
95	91	-0.0546012	0.0405301	158	0	0	2	0
83	94	-0.0570069	0.0424511	186	0	1	1	0
80	106	-0.0570069	0.0424511	163	1	1	0	1
87	79	-0.0570069	0.0424511	150	0	1	1	0
107	121	-0.0549051	0.0402909	178	0	0	1	1
118	108	-0.0549051	0.0402909	156	0	0	1	1
90	99	-0.0558963	0.0399613	195	1	0	1	1
108	110	-0.0558963	0.0399613	162	0	2	0	0
102	111	-0.0545505	0.0414724	162	1	1	1	0
95	121	-0.0545505	0.0414724	149	0	1	1	0
105	116	-0.0548074	0.0432404	204	0	1	1	0
118	108	-0.0548074	0.0432404	175	0	1	1	0
108	112	-0.0575409	0.0420581	222	1	0	0	2
97	123	-0.0575409	0.0420581	197	1	0	2	0
106	102	-0.055218	0.04246	204	1	0	2	0
87	115	-0.055218	0.04246	191	1	0	2	0
124	95	-0.0563508	0.0456694	203	0	1	0	1
115	106	-0.0563508	0.0456694	178	0	1	0	1
106	96	-0.0553588	0.0426094	187	0	1	1	0
127	113	-0.0553588	0.0426094	164	0	1	1	0
98	100	-0.0558428	0.0422552	191	0	0	0	0
92	77	-0.0558428	0.0422552	156	1	0	0	0
112	110	-0.0564873	0.0406542	195	1	1	0	1
112	96	-0.0564873	0.0406542	178	0	0	1	1
104	99	-0.0564873	0.0406542	155	0	1	1	0
74	60	-0.056214	0.0409927	195	0	0	1	1
76	84	-0.056214	0.0409927	165	1	1	0	1
111	126	-0.0562668	0.0426537	176	1	0	2	0
110	111	-0.0562668	0.0426537	152	1	0	2	0
100	94	-0.0559979	0.0420843	193	1	1	1	0
81	79	-0.0559979	0.0420843	168	1	1	1	0
101	111	-0.0544634	0.043893	186	0	1	1	0
112	104	-0.0544634	0.043893	168	1	1	1	0
108	107	-0.0554462	0.0421457	203	0	1	1	0
106	106	-0.0554462	0.0421457	172	0	1	1	0
138	113	-0.0568724	0.0443279	175	0	0	2	0
117	113	-0.0568724	0.0443279	158	0	0	1	1
105	131	-0.0537084	0.0404953	212	1	1	0	1
101	116	-0.0537084	0.0404953	185	1	1	0	1
114	110	-0.0549467	0.0412593	166	1	1	1	0
112	112	-0.0549467	0.0412593	150	0	1	1	0
126	129	-0.0549467	0.0412593	189	1	1	0	1
115	120	-0.0569554	0.0376334	188	1	1	0	1
119	120	-0.0569554	0.0376334	149	0	0	0	0
97	111	-0.0579447	0.0431446	157	1	1	1	0
98	81	-0.0579447	0.0431446	144	0	1	1	0
111	98	-0.0551262	0.0439226	207	0	1	0	1
84	86	-0.0551262	0.0439226	190	0	2	0	0
93	98	-0.057021	0.043198	185	0	1	0	1
102	98	-0.057021	0.043198	161	0	1	1	0
111	111	-0.0564455	0.0403833	202	1	0	2	0
114	98	-0.0564455	0.0403833	151	0	0	2	0
84	94	-0.0547446	0.0338971	199	1	1	1	0
99	98	-0.0547446	0.0338971	179	1	1	0	1
110	116	-0.0520153	0.0419234	184	0	0	1	1
126	126	-0.0520153	0.0419234	172	0	0	1	1
117	102	-0.0532091	0.0404133	212	0	1	1	0
97	106	-0.0532091	0.0404133	198	1	2	0	0
104	90	-0.0559845	0.0410557	194	1	1	1	0
91	99	-0.0559845	0.0410557	171	0	1	0	1
93	98	-0.0558396	0.041218	190	0	0	2	0
97	99	-0.0558396	0.041218	220	1	1	0	1
99	104	-0.0545808	0.0379679	209	0	1	0	1
124	142	-0.0545808	0.0379679	153	0	0	0	2
110	108	-0.0551062	0.0418187	227	0	0	2	0
85	100	-0.0551062	0.0418187	199	0	0	2	0
110	103	-0.0552478	0.0435323	200	1	1	0	1
73	79	-0.0552478	0.0435323	155	0	1	0	1
88	94	-0.0534585	0.043919	187	1	0	2	0
105	93	-0.0534585	0.043919	157	1	1	1	0
99	103	-0.0550763	0.0431542	186	0	0	1	1
82	102	-0.0550763	0.0431542	164	1	0	1	1
121	121	-0.0557306	0.042679	207	0	1	1	0
108	106	-0.0557306	0.042679	171	0	1	1	0
104	115	-0.0565019	0.0423499	210	0	0	2	0
98	111	-0.0565019	0.0423499	164	0	0	1	1
114	102	-0.0529127	0.0415697	205	0	0	1	1
129	112	-0.0529127	0.0415697	186	0	1	0	1
102	112	-0.0529127	0.0415697	150	1	0	1	1
107	96	-0.054123	0.0430686	183	0	0	2	0
97	103	-0.054123	0.0430686	147	0	0	1	1
117	117	-0.0542881	0.0398515	201	0	1	1	0
92	102	-0.0542881	0.0398515	184	1	1	1	0
101	107	-0.0582216	0.0417492	209	1	1	1	0
118	94	-0.0582216	0.0417492	166	1	1	1	0
122	126	-0.053241	0.0384207	170	0	0	2	0
123	120	-0.053241	0.0384207	153	1	1	0	1
111	96	-0.0567679	0.0431663	196	1	0	0	2
107	89	-0.0567679	0.0431663	161	0	1	1	0
108	104	-0.0530446	0.0396662	174	1	0	0	2
102	86	-0.0530446	0.0396662	160	0	0	0	2
108	99	-0.0530446	0.0396662	146	1	0	1	1
112	99	-0.0530446	0.0396662	147	1	1	0	1
105	106	-0.0554961	0.040684	179	0	0	0	2
98	100	-0.0554961	0.040684	147	1	0	0	2
132	132	-0.0562809	0.0437668	177	1	0	1	1
125	133	-0.0562809	0.0437668	162	1	0	1	1
100	116	-0.0542981	0.0440561	189	1	0	1	1
110	98	-0.0542981	0.0440561	164	1	0	1	1
108	123	-0.0529611	0.0412322	170	1	0	2	0
107	117	-0.0529611	0.0412322	145	0	0	2	0
113	102	-0.0574702	0.0444243	193	0	1	1	0
108	112	-0.0574702	0.0444243	164	1	1	1	0
113	112	-0.0567289	0.0431725	173	1	0	1	1
91	107	-0.0567289	0.0431725	150	0	1	1	0
92	93	-0.0561257	0.0418034	202	0	0	2	0
117	96	-0.0561257	0.0418034	169	1	0	2	0
98	84	-0.0556722	0.0432672	200	0	2	0	0
95	86	-0.0556722	0.0432672	160	0	1	0	1
102	106	-0.0559479	0.0403795	212	0	1	0	1
100	108	-0.0559479	0.0403795	181	1	1	0	1
104	96	-0.0572417	0.0445122	207	0	0	1	1
100	102	-0.0572417	0.0445122	160	0	0	0	0
91	93	-0.0566236	0.0438427	224	0	0	2	0
101	117	-0.0566236	0.0438427	198	1	0	0	0
81	99	-0.0566236	0.0438427	177	1	0	0	0
101	100	-0.0557335	0.0448548	201	1	0	2	0
93	111	-0.0557335	0.0448548	165	1	1	1	0
95	112	-0.0569358	0.0408184	180	1	0	1	1
107	113	-0.0569358	0.0408184	154	1	1	1	0
87	115	-0.0572704	0.0422184	204	0	0	1	1
87	110	-0.0572704	0.0422184	189	1	0	2	0
106	107	-0.0572704	0.0422184	156	0	0	2	0
121	120	-0.0554385	0.0449166	203	1	0	2	0
104	129	-0.0554385	0.0449166	180	1	1	1	0
113	113	-0.0554385	0.0449166	164	0	1	1	0
115	106	-0.0561267	0.0438236	196	0	1	1	0
115	125	-0.0561267	0.0438236	147	1	1	0	1
110	136	-0.052792	0.0411662	148	0	1	1	0
105	120	-0.052792	0.0411662	173	1	0	2	0
119	120	-0.052792	0.0411662	152	0	0	2	0
119	100	-0.0574701	0.0440531	222	0	0	2	0
79	77	-0.0574701	0.0440531	174	0	0	2	0
82	99	-0.0552361	0.0412558	209	1	1	1	0
83	94	-0.0552361	0.0412558	171	0	0	2	0
106	96	-0.0559722	0.0396194	213	0	1	1	0
102	112	-0.0559722	0.0396194	198	0	1	1	0
95	95	-0.0553322	0.0416207	193	0	2	0	0
87	117	-0.0553322	0.0416207	151	0	2	0	0
90	106	-0.0563805	0.0419947	212	1	1	1	0
98	110	-0.0563805	0.0419947	174	0	0	1	1
106	113	-0.0574561	0.045366	208	1	1	0	1
104	119	-0.0574561	0.045366	187	0	1	0	1
98	83	-0.0540371	0.0434426	200	1	0	0	2
102	100	-0.0540371	0.0434426	176	0	1	1	0
106	110	-0.057137	0.0416648	181	1	0	2	0
112	99	-0.057137	0.0416648	161	0	0	2	0
112	100	-0.0529934	0.039677	192	0	1	0	1
111	125	-0.0529934	0.039677	162	1	0	1	1
97	107	-0.0529934	0.039677	148	1	0	1	1
92	98	-0.0545817	0.0437749	196	1	0	2	0
91	106	-0.0545817	0.0437749	175	1	0	1	1
104	106	-0.0554078	0.0420913	196	0	0	1	1
100	106	-0.0554078	0.0420913	183	1	0	0	2
122	99	-0.0539452	0.0384482	183	0	1	0	1
121	116	-0.0539452	0.0384482	161	1	2	0	0
94	91	-0.0547674	0.0409229	172	0	1	1	0
108	96	-0.0567073	0.0424616	207	1	0	2	0
111	110	-0.0567073	0.0424616	187	0	0	2	0
114	112	-0.0567057	0.0429395	176	0	0	1	1
115	126	-0.0567057	0.0429395	150	1	0	2	0
118	107	-0.056245	0.04487	188	0	1	1	0
110	116	-0.056245	0.04487	162	0	2	0	0
98	107	-0.0550325	0.0425302	183	0	1	0	1
101	125	-0.0550325	0.0425302	164	0	1	0	1
118	121	-0.0537863	0.03901	224	0	0	1	1
97	102	-0.0537863	0.03901	173	1	0	1	1
107	100	-0.0555511	0.0400853	187	1	0	1	1
108	93	-0.0555511	0.0400853	161	1	1	1	0
92	96	-0.058057	0.041368	186	1	1	0	1
102	103	-0.058057	0.041368	151	0	0	1	1
97	113	-0.0555983	0.0435692	187	1	1	0	1
80	79	-0.0555983	0.0435692	160	1	1	0	1
97	99	-0.0554264	0.0428543	186	1	0	2	0
101	103	-0.0554264	0.0428543	163	1	1	1	0
106	98	-0.05667	0.0432396	205	1	1	0	1
99	104	-0.05667	0.0432396	177	1	1	1	0
98	116	-0.0554598	0.0453825	186	1	0	2	0
104	110	-0.0554598	0.0453825	166	1	0	1	1
91	93	-0.05565	0.0436687	174	0	0	1	1
78	83	-0.05565	0.0436687	156	1	0	1	1
98	116	-0.0540067	0.0451222	181	1	1	1	0
111	104	-0.0540067	0.0451222	159	0	1	1	0
95	99	-0.0543495	0.0407806	190	0	2	0	0
105	104	-0.0543495	0.0407806	171	1	1	1	0
113	111	-0.056665	0.0443337	212	0	1	1	0
98	115	-0.056665	0.0443337	195	0	0	1	1
121	94	-0.056665	0.0443337	161	0	1	1	0
113	126	-0.0548936	0.0438413	170	0	0	1	1
106	94	-0.0548936	0.0438413	153	1	0	2	0
117	116	-0.0563935	0.0404202	187	1	1	1	0
107	125	-0.0563935	0.0404202	146	1	0	2	0
118	113	-0.0542754	0.0393682	193	1	2	0	0
94	91	-0.0542754	0.0393682	149	1	2	0	0
94	121	-0.0555163	0.041199	205	1	0	1	1
89	104	-0.0555163	0.041199	168	1	0	2	0
79	70	-0.0559196	0.0420544	213	1	0	2	0
101	96	-0.0559196	0.0420544	156	1	0	1	1
90	95	-0.0544028	0.0403543	169	1	0	1	1
89	117	-0.0544028	0.0403543	147	1	0	1	1
106	89	-0.054783	0.0434317	190	0	1	1	0
114	112	-0.054783	0.0434317	150	1	1	1	0
105	103	-0.0555127	0.0421278	177	1	0	1	1
101	91	-0.0555127	0.0421278	151	1	1	1	0
97	113	-0.0545594	0.0408187	171	0	0	1	1
105	108	-0.0545594	0.0408187	156	1	0	2	0
102	96	-0.0573668	0.0412641	204	1	0	2	0
95	81	-0.0573668	0.0412641	169	0	1	0	1
114	95	-0.0549117	0.0400361	178	0	0	1	1
80	91	-0.0549117	0.0400361	150	1	0	1	1
110	99	-0.0555015	0.0407364	190	1	0	2	0
110	99	-0.0555015	0.0407364	150	0	0	2	0
114	125	-0.0535576	0.0418567	199	1	0	1	1
108	108	-0.0535576	0.0418567	180	1	1	0	1
138	113	-0.0547913	0.0425624	199	0	0	1	1
81	84	-0.0547913	0.0425624	174	0	1	0	1
99	108	-0.0547913	0.0425624	153	0	0	1	1
114	102	-0.0547913	0.0425624	148	1	1	1	0
93	103	-0.0563704	0.0449499	183	1	1	1	0
102	99	-0.0563704	0.0449499	153	1	1	1	0
102	112	-0.0557504	0.0433124	189	0	2	0	0
107	112	-0.0557504	0.0433124	172	0	0	2	0
110	96	-0.0561578	0.0441246	173	1	1	1	0
93	79	-0.0561578	0.0441246	146	0	0	2	0
114	107	-0.0570601	0.0420198	175	0	1	1	0
95	82	-0.0570601	0.0420198	151	0	1	1	0
114	107	-0.0560877	0.0400848	172	1	0	2	0
102	90	-0.0560877	0.0400848	146	0	0	2	0
98	115	-0.0548414	0.0416512	187	1	2	0	0
95	104	-0.0548414	0.0416512	171	0	1	1	0
114	110	-0.0548414	0.0416512	167	1	2	0	0
108	111	-0.0548414	0.0416512	162	1	1	1	0
107	108	-0.0548414	0.0416512	146	1	2	0	0
92	93	-0.0567172	0.0421019	179	0	1	1	0
87	87	-0.0567172	0.0421019	160	1	0	2	0
113	115	-0.0554158	0.0394199	214	1	1	1	0
97	120	-0.0554158	0.0394199	150	1	1	1	0
118	121	-0.0530107	0.0409879	215	1	1	0	1
93	83	-0.0530107	0.0409879	196	1	1	0	1
114	130	-0.0530107	0.0409879	163	1	1	0	1
104	111	-0.0554862	0.0415641	182	1	0	1	1
99	102	-0.0554862	0.0415641	154	0	1	0	1
106	104	-0.054443	0.0423915	182	0	1	1	0
97	120	-0.054443	0.0423915	160	0	1	1	0
117	126	-0.0573683	0.0432472	201	1	0	2	0
100	104	-0.0573683	0.0432472	156	0	0	2	0
124	107	-0.0548989	0.0438175	204	1	1	1	0
115	126	-0.0548989	0.0438175	163	1	1	1	0
110	107	-0.0550459	0.0419407	185	1	1	1	0
101	98	-0.0550459	0.0419407	169	1	2	0	0
105	96	-0.0564757	0.0417483	168	0	0	2	0
117	104	-0.0564757	0.0417483	152	0	1	1	0
106	103	-0.0535993	0.0396016	215	0	1	0	1
99	99	-0.0535993	0.0396016	176	1	0	1	1
94	106	-0.058228	0.0436386	217	0	2	0	0
91	104	-0.058228	0.0436386	176	1	2	0	0
108	104	-0.0566088	0.0416862	208	0	0	2	0
112	111	-0.0566088	0.0416862	178	1	0	1	1
90	83	-0.0554396	0.0433506	205	0	0	0	2
72	91	-0.0554396	0.0433506	158	0	0	0	2
92	104	-0.0565385	0.040385	214	1	1	1	0
106	132	-0.0565385	0.040385	177	1	0	1	1
93	107	-0.0565385	0.040385	154	1	0	1	1
104	104	-0.0557493	0.0447382	207	0	0	1	1
101	94	-0.0529783	0.0411271	200	0	1	1	0
107	93	-0.0529783	0.0411271	166	1	0	1	1
106	95	-0.0554891	0.0438146	194	0	0	2	0
100	89	-0.0554891	0.0438146	158	0	0	1	1
100	106	-0.0554891	0.0438146	159	1	0	1	1
121	110	-0.0545437	0.0413589	169	1	0	2	0
102	116	-0.0545437	0.0413589	154	1	1	1	0
74	82	-0.0558252	0.0450154	208	1	2	0	0
114	103	-0.0558252	0.0450154	163	0	0	2	0
107	95	-0.0560845	0.0420445	200	0	1	1	0
126	98	-0.0560845	0.0420445	164	1	0	1	1
102	94	-0.0534965	0.0406459	227	0	0	2	0
90	95	-0.0534965	0.0406459	203	1	0	2	0
98	100	-0.0534965	0.0406459	153	1	0	2	0
91	79	-0.0534965	0.0406459	160	0	0	2	0
67	80	-0.0566032	0.0422125	207	0	1	1	0
76	73	-0.0566032	0.0422125	159	1	1	1	0
122	96	-0.054767	0.0420251	217	0	0	0	0
115	96	-0.054767	0.0420251	147	0	0	2	0
131	116	-0.0566113	0.0434604	221	1	1	1	0
117	108	-0.0566113	0.0434604	162	0	1	0	1
99	94	-0.0557863	0.0428135	184	0	1	0	1
108	104	-0.0557863	0.0428135	154	1	1	0	1
106	104	-0.0546595	0.043411	191	1	1	0	1
93	99	-0.0546595	0.043411	169	1	1	1	0
90	102	-0.0562947	0.0385609	171	0	1	1	0
107	119	-0.0562947	0.0385609	154	1	1	1	0
114	87	-0.0550028	0.0416632	214	1	0	2	0
113	80	-0.0550028	0.0416632	177	0	0	2	0
87	95	-0.0573322	0.0451918	164	0	1	1	0
97	78	-0.0573322	0.0451918	148	0	0	1	1
98	102	-0.0564652	0.041525	171	0	0	1	1
102	100	-0.0564652	0.041525	155	0	0	1	1
108	110	-0.0534432	0.0438927	193	1	0	0	0
107	107	-0.0534432	0.0438927	148	1	0	2	0
87	84	-0.0543189	0.0426857	194	1	0	2	0
78	80	-0.0543189	0.0426857	164	0	0	1	1
112	107	-0.0542755	0.0423666	196	1	0	2	0
104	113	-0.0542755	0.0423666	162	0	0	2	0
94	94	-0.0567656	0.0423159	220	0	2	0	0
82	103	-0.0567656	0.0423159	190	0	1	1	0
107	123	-0.0553431	0.0434712	217	1	0	2	0
107	100	-0.0553431	0.0434712	185	0	1	1	0
104	94	-0.0536627	0.0435688	219	0	0	1	1
94	102	-0.0536627	0.0435688	187	0	0	2	0
95	110	-0.0562951	0.0422936	220	1	1	0	1
115	120	-0.0562951	0.0422936	198	1	0	0	2
85	79	-0.056871	0.0430021	194	0	1	1	0
83	94	-0.056871	0.0430021	176	0	1	1	0
113	102	-0.055471	0.0454792	179	1	1	0	1
105	135	-0.054929	0.0444422	210	1	1	1	0
104	98	-0.054929	0.0444422	189	1	1	1	0
94	104	-0.054929	0.0444422	177	1	1	1	0
100	106	-0.054929	0.0444422	154	0	1	1	0
110	107	-0.054929	0.0444422	186	0	0	2	0
95	120	-0.0567429	0.0427637	214	1	1	0	1
95	99	-0.0567429	0.0427637	159	1	1	0	1
127	108	-0.0545693	0.0441392	194	0	1	0	1
114	104	-0.0545693	0.0441392	178	1	1	0	1
98	98	-0.0560274	0.0414489	211	0	0	2	0
54	70	-0.0560274	0.0414489	159	1	0	1	1
115	104	-0.0529141	0.0389198	221	0	0	2	0
113	115	-0.0529141	0.0389198	171	1	0	2	0
108	107	-0.0570774	0.0442069	191	1	0	2	0
122	116	-0.0570774	0.0442069	148	1	0	2	0
99	129	-0.0564584	0.0436497	211	1	0	1	1
75	80	-0.0564584	0.0436497	187	1	0	0	2
99	113	-0.0556814	0.0421458	209	0	0	2	0
100	107	-0.0556814	0.0421458	170	0	1	1	0
87	89	-0.0551153	0.042617	168	0	1	0	1
83	98	-0.0551153	0.042617	155	1	2	0	0
84	91	-0.0542555	0.0425081	186	1	0	1	1
90	110	-0.0542555	0.0425081	171	0	0	1	1
111	110	-0.054553	0.0413656	200	0	0	0	2
91	99	-0.054553	0.0413656	170	1	0	0	2
110	107	-0.0549405	0.0420892	230	1	0	1	1
79	80	-0.0549405	0.0420892	200	1	0	1	1
90	87	-0.0555148	0.0448652	201	1	1	1	0
102	102	-0.0555148	0.0448652	171	1	1	1	0
82	84	-0.0555148	0.0448652	159	0	1	1	0
95	106	-0.0543689	0.04331	191	1	2	0	0
104	94	-0.0543689	0.04331	178	1	1	1	0
124	139	-0.0554492	0.0398308	209	1	1	0	1
115	125	-0.0554492	0.0398308	167	0	1	0	1
115	91	-0.0550164	0.042115	209	0	1	1	0
107	103	-0.0550164	0.042115	160	1	0	1	1
113	100	-0.0544939	0.0420516	180	0	1	1	0
104	106	-0.0544939	0.0420516	163	1	0	2	0
126	130	-0.0538226	0.0410418	179	1	0	0	0
114	107	-0.0538226	0.0410418	161	1	0	0	0
106	110	-0.0560198	0.0428423	191	0	0	2	0
88	75	-0.0560198	0.0428423	180	1	0	2	0
104	94	-0.0527416	0.0321695	182	1	1	1	0
94	103	-0.0527416	0.0321695	168	0	0	2	0
107	112	-0.0552735	0.0441452	186	0	0	0	2
118	117	-0.0552735	0.0441452	161	0	1	0	1
111	100	-0.054242	0.040989	176	1	0	1	1
110	113	-0.054242	0.040989	162	0	1	0	1
106	107	-0.0532355	0.0391886	197	1	0	2	0
101	123	-0.0532355	0.0391886	149	1	0	2	0
97	103	-0.056591	0.0390688	210	0	0	2	0
89	82	-0.056591	0.0390688	186	1	0	2	0
126	102	-0.0556978	0.0422329	178	0	0	1	1
115	113	-0.0556978	0.0422329	157	1	0	2	0
89	95	-0.0575393	0.0422289	198	0	1	1	0
89	98	-0.0575393	0.0422289	177	0	1	1	0
100	103	-0.0571461	0.0407614	197	1	0	1	1
101	110	-0.0571461	0.0407614	161	0	0	2	0
104	99	-0.0556048	0.043665	181	0	1	1	0
95	100	-0.0556048	0.043665	157	0	1	1	0
95	108	-0.0546539	0.0421121	192	0	1	1	0
82	106	-0.0546539	0.0421121	147	1	1	1	0
69	99	-0.0554975	0.0412354	224	1	1	1	0
85	104	-0.0554975	0.0412354	197	1	1	1	0
97	116	-0.0554975	0.0412354	155	0	2	0	0
115	132	-0.0562437	0.0440097	188	1	1	0	1
112	117	-0.0562437	0.0440097	150	1	1	1	0
98	93	-0.0553788	0.0426386	189	0	0	2	0
99	93	-0.0553788	0.0426386	146	1	0	2	0
95	93	-0.0567111	0.0433413	189	0	0	0	2
95	96	-0.0567111	0.0433413	168	1	0	0	2
94	111	-0.0585596	0.043457	206	0	0	1	1
98	112	-0.0585596	0.043457	155	0	0	2	0
125	112	-0.0558595	0.0439879	186	0	0	0	2
112	117	-0.0558595	0.0439879	161	1	1	0	1
88	70	-0.0559175	0.0419366	205	0	1	0	1
97	79	-0.0559175	0.0419366	147	0	1	0	1
91	102	-0.0550868	0.0456711	228	1	0	1	1
85	93	-0.0550868	0.0456711	190	1	0	2	0
101	110	-0.0554408	0.0415155	197	1	1	1	0
97	119	-0.0554408	0.0415155	158	1	2	0	0
110	100	-0.0581696	0.04384	185	0	0	2	0
104	102	-0.0581696	0.04384	158	0	0	1	1
100	79	-0.0543568	0.0416405	171	0	0	2	0
101	95	-0.0543568	0.0416405	149	1	0	2	0
105	81	-0.0570628	0.0424419	212	1	1	1	0
99	93	-0.0570628	0.0424419	191	0	2	0	0
113	120	-0.0541742	0.0409549	197	0	1	1	0
100	87	-0.0541742	0.0409549	183	0	1	1	0
125	112	-0.0572793	0.0436368	202	0	0	2	0
106	96	-0.0572793	0.0436368	176	1	0	2	0
111	125	-0.0561362	0.0418782	203	1	1	1	0
94	95	-0.0561362	0.0418782	148	0	1	1	0
97	99	-0.0567316	0.045193	225	0	0	2	0
95	93	-0.0567316	0.045193	170	0	0	0	2
117	100	-0.0553363	0.0426496	215	1	1	0	1
117	123	-0.0553363	0.0426496	185	0	0	0	2
99	111	-0.0572506	0.0411717	178	1	1	0	1
108	103	-0.0572506	0.0411717	214	0	0	1	1
95	119	-0.0553346	0.0449588	228	1	1	1	0
88	98	-0.0553346	0.0449588	165	0	1	1	0
104	108	-0.052436	0.0392761	209	1	1	1	0
118	103	-0.052436	0.0392761	172	0	1	1	0
131	107	-0.052436	0.0392761	147	0	1	1	0
115	79	-0.055375	0.0431543	170	0	0	1	1
101	100	-0.055375	0.0431543	171	1	0	2	0
102	112	-0.0547458	0.042235	177	1	1	1	0
118	121	-0.0547458	0.042235	151	1	1	1	0
118	125	-0.0552604	0.0429485	210	0	0	2	0
124	104	-0.0552604	0.0429485	161	0	1	1	0
95	82	-0.0548208	0.0402632	198	1	0	1	1
101	99	-0.0548208	0.0402632	176	1	0	2	0
NA	NA	-0.0570473	0.0444164	213	1	1	0	1
91	104	-0.0570473	0.0444164	172	1	0	1	1
110	104	-0.0544155	0.0428603	182	1	1	1	0
127	131	-0.0544155	0.0428603	168	0	0	1	1
100	126	-0.0559344	0.0450866	178	1	2	0	0
98	106	-0.0559344	0.0450866	163	0	2	0	0
79	86	-0.0570438	0.039621	207	1	1	1	0
93	99	-0.0570438	0.039621	180	0	1	1	0
98	89	-0.0570438	0.039621	155	1	0	2	0
93	83	-0.0568696	0.0438755	189	1	0	1	1
118	99	-0.0568696	0.0438755	165	1	0	1	1
115	102	-0.0567795	0.0457376	179	1	1	0	1
111	98	-0.0567795	0.0457376	165	1	1	0	1
85	120	-0.0573365	0.0439467	193	0	0	2	0
84	94	-0.0573365	0.0439467	160	1	0	1	1
128	116	-0.0489966	0.0382822	216	0	0	1	1
114	115	-0.0489966	0.0382822	205	0	1	0	1
100	95	-0.0489966	0.0382822	174	0	1	0	1
108	120	-0.0545811	0.0422856	220	1	0	1	1
99	111	-0.0545811	0.0422856	193	0	0	2	0
100	108	-0.0545811	0.0422856	177	1	0	1	1
97	110	-0.0526232	0.0423006	187	1	0	2	0
95	95	-0.0526232	0.0423006	162	1	0	2	0
114	91	-0.0556048	0.0392259	223	0	1	1	0
112	86	-0.0556048	0.0392259	199	0	0	2	0
122	99	-0.0545616	0.0451447	217	1	0	1	1
98	108	-0.0545616	0.0451447	149	1	0	1	1
124	107	-0.0556427	0.0430156	222	1	0	2	0
114	123	-0.0556427	0.0430156	186	1	0	2	0
92	86	-0.0569555	0.043769	207	0	0	1	1
108	103	-0.0569555	0.043769	196	0	0	1	1
113	100	-0.0563221	0.0425218	210	1	1	1	0
126	104	-0.0563221	0.0425218	174	0	1	1	0
112	86	-0.0544587	0.0420339	188	1	0	1	1
108	91	-0.0544587	0.0420339	158	1	0	2	0
107	96	-0.0568594	0.0434024	196	0	1	1	0
107	115	-0.0568594	0.0434024	167	0	1	1	0
92	79	-0.0561311	0.0423289	177	1	1	1	0
89	102	-0.0561311	0.0423289	156	1	1	1	0
81	99	-0.0555014	0.0428342	221	0	1	1	0
104	112	-0.0555014	0.0428342	183	1	1	0	1
67	83	-0.055988	0.0402517	211	0	0	1	1
73	73	-0.055988	0.0402517	166	0	0	0	0
121	112	-0.0578468	0.0415745	174	1	0	2	0
98	129	-0.0578468	0.0415745	163	0	0	1	1
94	104	-0.0552075	0.0452903	178	0	0	2	0
113	102	-0.0552075	0.0452903	146	0	0	2	0
110	93	-0.0570823	0.0378602	193	1	0	2	0
87	83	-0.0570823	0.0378602	160	1	0	2	0
111	113	-0.0552999	0.0427772	223	1	1	1	0
135	120	-0.0552999	0.0427772	157	0	1	1	0
91	98	-0.0564347	0.0433348	189	1	1	0	1
107	125	-0.0564347	0.0433348	166	0	0	1	1
125	116	-0.0567116	0.0433414	149	0	1	1	0
104	90	-0.0551653	0.0404277	207	0	0	1	1
101	94	-0.0551653	0.0404277	182	0	0	2	0
101	83	-0.0572441	0.0427055	178	0	0	1	1
85	93	-0.0572441	0.0427055	168	0	0	2	0
95	106	-0.0558228	0.0443309	214	1	1	0	1
105	113	-0.0558228	0.0443309	177	1	0	0	0
102	89	-0.0561495	0.04481	192	0	0	1	1
88	79	-0.0561495	0.04481	151	0	0	2	0
114	110	-0.055332	0.0416441	165	0	1	1	0
99	95	-0.055332	0.0416441	145	1	1	1	0
94	89	-0.0574989	0.0431606	170	0	1	1	0
84	95	-0.0574989	0.0431606	148	0	1	1	0
95	93	-0.0545943	0.0400419	183	1	1	0	1
113	102	-0.0545943	0.0400419	158	0	1	0	1
97	99	-0.0543777	0.0424917	212	1	1	1	0
91	115	-0.0543777	0.0424917	164	1	0	2	0
106	77	-0.0557634	0.0428386	211	1	0	1	1
105	90	-0.0557634	0.0428386	192	0	0	2	0
90	98	-0.0568822	0.0407221	195	1	0	1	1
107	108	-0.0568822	0.0407221	165	0	1	0	1
90	111	-0.0568822	0.0407221	145	1	1	0	1
107	127	-0.0562837	0.0452478	176	1	0	1	1
83	106	-0.0562837	0.0452478	162	1	0	2	0
108	136	-0.0562837	0.0452478	151	1	0	2	0
113	126	-0.0562837	0.0452478	177	0	0	1	1
101	102	-0.0556064	0.0421213	196	1	0	2	0
106	100	-0.0556064	0.0421213	166	0	0	1	1
105	103	-0.0550186	0.0439604	223	1	1	0	1
101	102	-0.0550186	0.0439604	185	1	0	2	0
102	112	-0.0569736	0.0435069	202	1	1	1	0
100	110	-0.0569736	0.0435069	171	1	1	0	1

## Sheet: orcades
sex	age	pc1	pc2	pc3	g	Cluster label 15q24
0	57.66	-0.00944778	0.00615168	-0.00628163	-0.10947	1
1	52.03	-0.0219045	0.0153056	0.00237533	-0.41405	6
0	60.18	-0.00917898	0.020423	-0.0133588	0.74104	2
0	69.47	-0.0188244	0.00711003	-0.000923686	0.71445	4
0	60.48	-0.0178176	0.0110293	-0.0155222	-0.84603	4
0	47.29	-0.00924024	0.0038437	0.00472575	0.11181	2
1	39.45	-0.024968	0.0179174	-0.00183963	NA	2
0	29.84	-0.0130867	0.00393574	0.00750026	NA	1
1	40.76	-0.0015499	0.00183689	0.01206	NA	1
0	41.76	0.0103837	0.00173037	-0.0118024	0.09752	2
1	61.37	-0.0117241	0.0104966	-0.00237749	-1.12134	4
1	39.79	-0.0124231	0.00170969	-0.00239666	0.25237	1
1	74.85	-0.0151126	0.00880255	-0.00264623	-0.77823	2
0	36.03	-0.0166818	0.00410995	-0.00908408	NA	2
0	18.85	-0.00878424	0.00333057	-0.000214651	-0.97411	3
0	31.91	-0.0105824	0.00210644	0.00390407	-0.60538	5
0	25.78	0.00132937	-0.00626017	0.00170989	NA	1
0	59	0.00887642	-0.00502593	0.0124907	2.00769	2
1	41.18	-0.0122181	0.00586439	0.0057749	NA	4
1	65.52	0.00400657	0.00257176	-0.00578646	-0.19343	4
1	37.48	-0.0110473	-0.000358837	0.0110855	0.80212	5
1	38.83	-0.003852	-0.00481111	0.00150415	-0.24822	1
0	33.39	0.00504522	0.00441578	0.0013236	1.03189	6
0	53.76	0.00256932	0.00518381	-0.00206659	-0.05345	5
1	63.32	-0.00126092	0.00837537	-0.0021938	-1.09021	3
0	40.1	0.00152154	-0.000774627	0.000764125	0.73089	2
1	40.4	-0.00574384	0.00448182	-0.00319286	NA	5
1	61.21	-0.0168809	0.0102807	-0.00287486	NA	1
1	74.93	-0.0134609	0.01143	-0.00753461	-1.99173	5
0	59.66	0.0105107	0.00673323	-0.00278698	0.38892	2
0	34.55	-0.0121414	0.0167603	-0.00679471	NA	2
0	35.45	-0.0352071	0.0165124	-0.0101296	-0.27433	2
0	75.1	-0.00494024	0.00383933	-0.00873968	1.24617	6
0	53.08	-0.00821686	0.0052127	-0.0043799	NA	4
0	66.33	-0.0252735	0.0187878	-0.0259088	NA	5
0	44.93	-0.0122989	0.00770927	-0.00798099	NA	4
0	77.53	0.008548	0.0131653	-0.00328501	-0.84549	6
1	61.4	0.0121297	0.0116161	-0.00856331	-1.21327	1
1	56.06	-0.00635377	0.00677217	0.000572377	1.21556	4
1	63.61	-0.0152858	0.0103478	-0.0100716	NA	4
0	47.17	-0.0365128	0.0270899	-0.0135396	NA	3
0	74.41	-0.0180205	0.0237588	-0.0201374	NA	1
0	64.05	-0.0108224	-0.00157119	-0.00360246	0.22718	4
1	46.93	0.00208592	0.00058467	-0.0179287	0.57121	4
1	46.6	-0.00704778	0.00621306	-0.00469425	-0.03514	4
0	50.25	0.00229577	-0.00483309	-0.0040941	-0.08747	4
0	67.82	-0.0120407	0.00441045	0.017397	-1.55707	1
1	63.9	-0.0118113	0.0133591	-0.0158914	NA	4
0	19.24	-0.00702784	0.00629155	-0.00114415	NA	1
0	28.2	-0.0153908	0.0087752	-0.000251616	0.25601	1
0	24.68	-0.0233192	0.0209486	-0.0217726	1.68367	4
0	67.22	0.0296855	-0.00181379	0.00117783	-0.54742	1
1	46.05	-0.00944083	0.00231458	-0.00388769	-0.23012	1
0	75.98	0.0142535	-0.00176953	-0.00460199	NA	2
1	60.42	-0.0107096	0.00481793	0.00637932	-0.96105	1
0	58.76	-0.00516171	0.000834576	-0.00857816	NA	4
0	23.18	-0.00737961	0.00871353	-0.000793671	0.20582	4
0	79.83	-0.0380242	0.0226449	-0.0288789	NA	2
0	61.15	-0.00344087	0.00311878	-0.00683189	NA	1
0	71.52	-0.0353867	0.00919048	0.0085046	0.15136	4
0	59.65	-0.00342117	0.0105588	-0.00922995	0.54704	2
0	45.66	-0.0241732	0.0235646	-0.0198402	NA	1
0	50.18	0.00237029	-0.00266998	0.00582998	NA	1
0	48.16	0.0145867	-0.00939733	0.00424906	-0.43952	4
0	63	-0.0232758	0.0123025	-0.0109696	-0.43148	4
1	63.99	-0.0271531	0.0126246	0.00218003	0.73891	5
0	66.33	-0.00444139	0.00964764	-0.001476	-1.34823	1
0	42.47	-0.0238252	0.0224993	-0.0188983	1.72091	4
0	77.34	-0.00529406	0.00529506	-0.00285654	NA	6
1	100.18	-0.0271524	0.0133321	-0.00368452	NA	5
1	46.13	-0.0202063	0.00941293	-0.00306938	0.34778	4
0	76.23	0.00902438	0.000736527	-0.0150037	-0.51764	1
0	65.31	-0.000139181	-0.00695037	0.00316218	-1.72231	2
1	26.59	-0.0101334	0.00751704	0.00797643	NA	2
0	71.69	0.0124513	-0.0149278	-0.0129477	1.04999	1
0	32.31	0.0204193	-0.00602872	0.00286552	0.24123	3
1	45.39	-0.00256827	0.0158832	-0.00891669	0.13705	4
0	47.52	0.00546026	0.00401355	-0.00766885	2.26294	4
0	77	-0.00911931	1.48251e-05	-0.00628603	-1.32003	2
1	72.66	-0.0044259	0.011062	-0.0278572	-1.82623	2
0	78.94	0.036129	-0.00720249	-0.00196276	-1.73134	1
0	50.05	-0.0102772	0.00525678	-0.00401374	2.28979	2
0	80.68	0.00981557	-0.000607031	-9.77238e-05	-1.6612	3
0	51.04	-0.0122201	0.00354347	-0.0016514	-1.22018	1
0	64.16	-0.015986	0.0111671	0.00146784	-1.06502	2
1	54.7	0.0098332	0.00213556	0.000500338	-0.3765	1
0	50.24	0.000198839	-0.00141669	-0.0041561	1.08242	1
0	66.59	0.00331192	0.00172948	-0.00515478	0.46417	1
1	44.75	0.000509877	0.00214818	-0.00334795	0.62621	4
0	81.7	0.0334866	-0.00750323	0.00449011	-1.20814	6
0	58.17	0.0245696	-0.00415554	-0.00234693	0.75081	1
0	54.1	0.0483172	-0.0165441	0.00361552	1.77087	5
0	60.42	-0.0100307	0.0123013	-0.0120836	0.22526	4
0	71	-0.00608046	0.00639047	-0.00338416	-0.55859	4
0	48.55	0.0311142	-0.0138847	0.0062015	1.69188	1
1	45.01	-0.018465	0.00982285	-0.0144388	0.52925	2
0	58.05	0.0282666	-0.0123063	0.00397927	-0.24772	1
0	68.37	0.00723219	-0.000927534	0.00024747	0.74286	2
0	41.18	0.108704	0.00496906	-0.0308619	NA	5
1	40.63	0.011939	0.0027871	0.0121125	-0.36863	5
1	40.88	-0.0101015	-3.64812e-06	0.00603291	1.47595	2
0	35.7	-0.030758	0.0232256	-0.0170467	0.87408	2
0	66.37	0.128483	0.011385	-0.0299342	-1.34925	4
0	64.9	-0.00315245	-0.00695615	-0.00712295	-2.01777	4
1	50.15	-0.00847642	-0.00296802	-0.00274554	-0.13211	2
1	67.52	-0.0234339	-0.0188318	0.240361	-0.23118	2
0	53.56	0.0293342	-0.00889559	0.0109961	0.12006	2
0	41.19	0.00714501	-0.0101709	-0.00533847	0.90254	1
0	71.12	-0.0129633	0.0155915	-0.0134606	-0.72782	2
0	56.8	-0.0131699	0.00829886	-0.00914751	1.6712	6
0	69.27	0.0131288	-0.0180823	-0.0178017	0.2155	2
0	69.78	-0.0162441	0.0127924	-0.0122143	-1.76385	6
0	37.39	0.0102601	-0.00125357	0.0024755	0.0137	4
0	56.09	0.0176865	-0.0235085	0.0461431	-0.04411	4
0	59.21	0.00330121	0.00167944	0.00223738	-0.34814	1
0	25.38	-0.00664617	0.00408303	0.00341259	0.44768	2
0	77.6	-0.0189734	0.00537408	0.0120152	1.22618	2
1	20.95	-0.00510837	-0.00127377	-0.000942902	0.95115	6
0	44.9	-0.00831929	0.00153588	-0.0149184	-0.06625	1
0	56.76	0.00956809	-9.78571e-05	0.00602543	0.32703	6
0	78.75	0.0120913	0.00880628	-0.00801498	-0.70019	4
0	66.71	0.0161053	0.0067871	0.00619578	-1.59426	1
1	80.54	0.00425916	0.00236091	-0.0052463	-2.04223	2
0	69.66	0.0389536	-0.0119629	0.00187122	-0.72018	5
0	19.02	-0.00735506	0.00393378	0.000887477	0.08514	2
1	50.14	0.0124036	0.00354866	0.00098238	1.79691	2
0	71.02	0.0262892	-0.00881804	0.00145844	-0.12251	1
0	70.34	-0.00795227	-0.0032101	0.00772012	0.56033	2
0	41.29	-0.0102221	-0.0101935	0.00705978	-0.66682	2
0	30.61	-0.0110999	0.0102667	0.00278851	1.61436	1
0	69.05	-0.00371884	-0.0035746	0.000456247	-0.097	5
0	30.02	0.0260138	-0.00698722	0.0128939	1.30962	4
0	65.92	-0.0314611	0.00747096	0.00922156	0.56012	1
1	52.71	0.000128866	0.00984834	-0.000368379	-0.16473	1
1	57.34	-0.00242184	0.000244167	-0.00105211	0.2171	6
0	72.84	0.0107693	0.00261849	0.00564948	-0.69827	4
0	42.58	-0.0173463	0.00178752	0.00149231	0.23378	5
0	54.01	0.0178201	-0.00206978	0.00553978	0.16655	6
1	47.33	0.00143438	0.00555527	-0.00404597	-1.47155	2
0	43.38	0.0299403	0.00829151	-0.00215856	0.48009	2
0	71.44	0.0116894	0.00176632	-0.00445836	1.62962	4
0	82.35	0.00585559	-0.00283399	0.00108267	-2.70175	4
0	37.79	-0.00334056	0.00418367	-0.00473193	0.99709	2
0	85.93	0.0414828	-0.0156695	-0.00249609	-1.84267	4
0	57.4	0.0081565	-0.00513441	-0.00219344	-0.14008	2
0	40.4	-0.00524652	-0.00256381	-0.00151643	1.10691	1
0	70.38	0.0139932	0.0130947	-0.00323263	0.09508	4
1	20.32	-0.0260704	0.00899779	0.00391266	0.62562	1
0	48.21	-0.0127993	0.00692871	-0.00635216	1.14488	3
0	46.27	-0.00319337	0.000181884	0.00272099	1.25459	4
0	49.68	-0.00852247	0.00300997	-0.0133605	-0.3242	2
0	65.6	0.0148971	-0.0027532	0.00866661	0.9597	2
1	68.55	-0.0110191	-0.00634807	0.00725319	0.43072	2
0	70.85	0.0288123	-0.0004917	0.00476143	-0.99166	1
0	70.01	0.0422868	-0.00077193	0.0111833	-0.7982	6
0	41.18	0.00504277	-0.00191536	-0.00119334	1.33751	4
0	50.2	0.00983726	-0.00285716	-0.000630058	-1.28136	1
0	20.24	0.00890681	0.00891606	-0.00294879	-0.20895	4
0	36.85	0.00783274	-0.0082012	-0.00117493	0.27806	4
0	78.51	0.0235898	-0.00663844	0.0156665	-0.96798	1
0	42.39	-0.0170437	-0.0255063	0.280896	2.73987	1
1	47.68	0.0161816	-0.00212585	-0.00752948	-0.58487	2
0	78.29	-0.00617334	0.00444389	-0.00351861	-0.69697	2
1	35.32	0.057261	0.0104283	-0.00407565	NA	2
1	36.07	-0.0112447	-0.0267972	0.272687	-0.08776	4
1	54.36	0.010235	0.00515853	-0.0181859	-0.1398	2
0	69.92	0.0103226	-0.00481004	0.0254723	-1.20819	3
0	43.97	0.0256737	-0.00331819	0.0381033	0.88764	4
0	39.1	-0.0456475	0.0192829	-0.00484696	0.97008	4
0	54.57	-0.0105917	-0.00751448	0.00110282	1.01553	1
0	35.93	0.022972	-0.019178	-0.0175096	2.05571	2
0	79.88	0.0366045	-0.00502447	0.0041497	-2.08924	1
0	50.99	-0.00981008	-0.000505536	0.00398352	1.17733	2
0	33.02	0.129644	-0.00334455	-0.0339237	0.28795	4
0	67.29	0.156364	0.000588442	-0.036563	-0.67625	2
0	48.68	-0.00383491	0.00334452	-0.00789361	0.31236	4
0	62.7	-0.0141627	0.00196611	-0.00421137	0.32467	1
0	61.96	-0.0148517	0.0125325	-0.00605554	-0.20308	1
0	67.9	0.0139577	-0.00801771	-0.00157319	0.69141	2
0	55.86	-0.0129572	0.00634404	0.000186871	0.68706	5
0	35.65	-0.0187096	-0.0116239	-0.000350283	0.78906	1
0	60.53	-0.00397131	0.00259033	0.00201132	0.01643	1
0	45.1	0.000443355	0.00243156	-0.00813334	1.23865	5
0	55.45	0.00386656	0.00777584	0.000512353	-0.1948	6
0	79.47	0.00959577	-0.00116139	-0.00623087	-1.2287	6
1	60.29	-0.0124503	0.00670406	-0.00712765	0.9214	3
0	59.52	-0.0108787	0.00419977	0.00469376	-0.34651	2
1	63.49	-0.0424973	0.0282994	-0.0221526	-1.72817	4
0	53.47	-0.00754046	-0.000714547	-0.00543666	0.41546	1
1	59.13	0.0456597	-0.0132307	0.0123111	0.37092	6
1	44.81	0.000656316	0.000647933	-0.000724059	-0.62509	2
0	35.33	0.0293411	-0.00371672	0.0309409	1.27797	4
0	42.81	-0.0115496	0.00830308	0.00648015	0.68171	2
1	39.87	-0.00523015	-0.022467	-0.000256141	-0.92102	2
0	68.09	-0.0293791	0.00951615	-0.0117592	-0.74637	1
0	39.13	-0.0392729	0.0253227	-0.0163039	0.78532	1
1	72.52	0.0371676	-0.013036	-0.00145554	-1.07902	4
0	40.39	0.0039874	-0.00407844	-0.00318332	-0.62371	6
0	20.01	-0.00216497	0.00183275	-0.0120615	0.97964	2
0	36.25	0.0315121	-0.0084084	0.0347788	-0.03616	4
1	48.7	-0.00120376	-3.58814e-05	0.00325818	-1.06157	4
1	50.43	-0.0131446	0.00217739	-0.0018705	0.05686	2
0	67.5	0.0138091	-0.00205137	0.00175823	-0.26969	2
0	22.69	0.00142328	0.0274211	-0.0171015	1.13608	2
1	48.54	-0.00724499	0.00616247	0.0025665	0.65363	4
1	39.24	-0.00315578	-0.0059271	0.00378351	1.49132	1
0	45.93	0.0315494	-0.00414487	0.0176606	-0.51584	4
0	66.58	-0.0160108	0.000927654	-0.00707428	-0.49211	4
1	67.65	-0.0204987	0.0176985	-0.0185636	-0.35897	1
0	27.83	-0.0128821	0.0178816	-0.0111651	0.20265	2
1	72.53	-0.00414684	0.00837079	-0.00358322	-0.27871	1
0	32.67	-0.00128088	-0.0045559	0.013637	0.58952	2
0	53.89	0.0554393	-0.0126192	0.01309	0.80848	1
1	41.46	-0.00881379	-0.0199517	0.0188765	0.78133	2
0	54.03	-0.0260158	0.0154013	-0.00658534	1.548	5
0	34.16	0.036422	-0.013492	0.0060312	1.22774	4
0	19.19	-0.0265796	0.0204293	-0.0200699	0.42537	3
0	52.65	0.023246	-0.00702888	0.013497	1.43819	2
0	67.22	0.00123235	-0.027482	0.245389	-1.03947	4
0	66.7	-0.0017953	0.000127886	0.00498422	0.91049	2
0	32.47	0.0644105	0.0074057	-0.0143342	1.2527	3
1	31.84	-0.0125275	0.000978097	0.00602162	1.13477	4
0	71.99	-0.0139147	0.00451129	-0.0122276	-1.27017	4
1	35.04	-0.010549	0.00829527	-0.0011082	-0.07692	1
1	47.1	-0.0060067	-0.00381631	0.00403138	-0.56046	3
1	57.13	-0.0113322	0.0144006	-0.0163954	1.12605	2
1	45.36	0.00102885	0.00432947	-0.00347944	-0.57687	5
0	35.17	-0.0151724	0.014344	-0.0152879	0.60866	5
0	43.31	0.0102689	-0.00567457	-0.00730382	0.19094	1
0	42.38	-0.0335811	0.0225431	-0.0200343	-0.61517	2
0	61.46	0.0083686	-0.0066691	0.00332609	0.2109	1
0	53.35	0.0497685	-0.00567545	0.0113186	0.77605	4
1	38.58	-0.00320081	0.0191361	-0.00831569	NA	2
0	70.61	-0.0111227	0.00737821	-0.0160056	-1.59161	4
0	29.85	0.0287912	0.0031444	-0.0168911	1.83517	4
1	63.93	0.00684415	-0.0136888	-0.0111553	-0.67599	1
0	40.42	0.0123348	0.000217474	0.00944695	1.11486	2
0	51.58	-0.00724791	0.000650954	-0.00773602	1.10445	1
0	31.3	0.0297723	-0.00531813	0.0262457	0.6995	1
1	35.1	0.00295646	-0.0139167	0.0242405	0.58495	4
1	59.48	0.0485281	-0.00497421	0.00507637	0.66546	4
0	38.98	-0.0165795	0.000200728	0.000127351	0.63073	1
1	78.74	0.00633689	-0.00458578	-0.00657593	-1.00862	4
1	53.72	-0.0174116	0.0358999	-0.0190217	0.48061	2
1	34.18	0.0104763	-0.00717734	0.00113756	1.19077	1
0	60.95	-0.0235609	-0.0125029	0.0173449	0.24471	2
0	46.8	-0.0145275	0.00417806	-0.0105592	0.73723	2
1	59.12	-0.000746898	0.00258411	-0.0013953	-0.29527	2
1	49.59	-0.011834	0.00290691	-0.00424509	0.06372	2
1	61.27	-0.00665421	-0.000484432	-0.00603898	0.34113	1
1	57.83	0.00404442	-0.0191289	-0.0116213	-0.89148	1
0	58.38	-0.0523676	-0.273109	-0.0518999	-0.20199	1
0	70.85	0.00555783	-0.00448191	-0.00250437	-2.29155	5
0	77.43	-0.00827749	-0.00134336	0.00023102	-0.92677	1
0	50.06	-0.0170458	0.00464668	0.00779863	0.49282	2
0	64.25	0.00168696	0.00175476	0.027549	0.58287	5
0	45.16	-0.0194938	-0.00105692	0.0025072	0.652	3
0	50.93	-0.0161545	0.0107252	-0.00558356	-0.31542	4
0	57.32	0.158526	0.000725725	-0.0405369	-0.54607	4
1	61.66	-0.00291611	-0.00137838	-0.0103545	-1.64798	2
1	47.93	-0.0224024	0.0120606	-0.00369801	0.29195	2
0	42.28	-0.0070019	0.00576642	0.0106983	1.78494	2
1	33.6	-0.0218022	0.0140454	-0.00167985	-0.39678	2
0	57.29	-0.0241385	0.00805898	-0.0106123	-0.3832	1
1	62.16	-0.0220223	0.011177	-0.0118434	2.02172	4
1	38.27	-0.015987	0.0132867	-0.0110402	0.39535	4
0	48.82	0.00717597	-0.01322	0.045801	0.90888	4
0	40.64	-0.0312884	0.0188911	-0.00885856	1.1005	4
1	54.28	-0.032833	-0.152521	-0.040629	-0.6077	2
1	46.22	-0.0226748	-0.00890539	0.00129659	0.00793	2
0	38.41	8.74982e-05	0.00474984	-0.000369383	0.79308	2
1	67.17	0.0513527	0.000597556	0.00229557	-1.75661	5
1	35.7	0.0140123	-0.00703191	0.00267399	0.70085	4
0	36.4	-0.0340597	0.0164176	-0.00240896	2.26393	1
0	44.76	-0.00753816	-0.00116751	-0.0048073	-0.4457	3
1	58.44	-0.0136662	0.00822622	-0.00876272	NA	5
0	44.36	-0.000151019	-0.00367794	-0.00506832	0.12399	6
1	35.38	0.0459784	-0.0128547	0.0037505	NA	1
0	81.55	-0.00194317	0.00596406	-0.0119184	-1.10878	2
0	32.44	0.0527991	-0.0157296	0.00482446	0.2489	1
0	60.04	0.0469543	-0.00430579	-0.00178256	-0.9021	4
0	37.76	-0.00335071	0.00424353	0.00066582	0.02745	5
0	52.37	-0.0135252	0.0105935	-0.00874555	2.48725	1
0	62.09	-0.00736944	0.00300147	-0.00483846	1.00334	1
0	59.24	0.0131292	-0.00422072	-0.00681262	-1.82542	4
0	56.88	-0.00728948	-0.000511269	-0.0024035	1.64627	1
1	46.45	0.0128856	-0.00758343	0.00210294	0.39935	3
0	41.05	-0.0347278	0.0243634	-0.0215403	0.57519	2
0	68.22	-0.00252243	-0.00106024	-0.00363281	-0.94832	4
0	55.74	-0.00589561	0.00290721	-0.000151424	1.29445	2
0	82.3	0.00223148	0.00161453	0.00289062	-0.11825	2
0	67.88	-0.00615885	-4.41615e-05	0.0312866	-0.01811	5
0	61.63	0.0428954	-0.012892	0.0227481	-0.26385	4
0	64.56	-0.0173841	0.00182081	0.0141946	-0.42701	1
1	29.79	-0.00869531	0.00303101	-0.00186831	-0.7656	1
0	41.94	0.000524582	0.00114187	-0.0039222	-0.51078	4
0	63.05	0.00860145	-0.00241983	-0.0120981	-0.77698	5
1	64.12	0.11009	0.00261137	-0.0287248	0.30319	2
0	29.15	0.00253372	-0.00799001	0.0132983	0.38123	3
0	38.65	0.0192005	-0.000987807	0.00582954	0.44441	1
0	46.68	0.0054791	-0.000198134	-0.000368817	2.00651	1
1	66.16	-0.01514	0.000116776	-0.00430124	-1.91468	2
0	54.81	0.00073941	-0.000283995	0.000868436	1.4204	6
1	57.75	-0.00463018	0.0116698	-7.02251e-05	1.05082	4
0	72.71	-0.0132722	-0.00737509	-0.00206251	-1.14711	4
0	62.63	-0.0108187	0.00375019	0.000528552	0.26998	5
0	38.04	-0.017584	0.0245178	-0.0214136	0.81599	4
0	67.1	0.0412498	-0.0103676	0.0282825	NA	2
1	49.11	0.00465579	0.00251285	0.00723505	NA	4
1	32.64	-0.0384223	0.0254058	-0.016837	0.38411	1
0	47.05	-0.00523161	-0.00673657	0.018321	NA	6
0	34.4	-0.0171462	0.00672704	0.00671039	0.81882	4
0	49.79	-0.00798946	-0.0086055	0.00238653	1.67544	4
1	71.09	0.0153982	-0.000365991	-0.00323877	-1.29269	5
1	39.43	-0.0226201	0.0295644	-0.0114907	0.6714	2
1	36.88	9.0447e-07	-0.00680864	0.00292558	-0.54797	4
0	54.33	-0.0164866	0.0103136	-0.0134107	0.67752	2
1	28.34	-0.01417	0.00984066	-0.00933535	0.17528	5
1	51.83	0.00233206	0.00872144	0.003406	0.69479	4
1	70.91	0.000661519	0.00116953	-0.00224813	NA	3
0	30.52	-0.0165055	0.0263711	-0.0231532	0.33127	4
0	68.47	-0.00799657	-0.00538653	-0.00138876	-1.11659	4
0	58.66	0.00964433	0.000784234	0.0115725	-0.05395	4
1	64.21	0.107765	0.00174709	-0.0255486	-0.13656	1
0	59.93	0.0104342	-0.0050795	0.00472808	-0.15787	1
0	42.98	0.000128057	-0.00326079	-0.00447195	0.55626	6
1	38.18	-0.0132022	0.00414616	0.0106819	-0.13876	1
1	55.83	-0.0114741	-0.00443361	0.00214378	0.3791	1
0	34.83	0.0274516	-0.00126326	0.000185037	0.27835	5
0	73.84	0.00472361	0.00362412	-0.001119	0.10734	1
1	32.85	-0.00920503	0.00702903	0.00370587	0.66312	1
0	53.25	-0.020042	0.00403425	0.0155607	1.02669	1
1	71.25	-0.00914032	-0.0351682	0.0239684	-1.90758	1
1	56.93	-0.0160579	0.0121766	-0.0084875	0.89779	2
1	33.98	0.00439297	-0.00060428	0.00339901	0.57254	2
1	55.04	0.0629698	-0.0147537	0.0274874	0.55477	5
1	63.78	0.035721	-0.00165174	-0.00215159	0.81014	4
0	47.81	-0.0109795	-0.00087565	-0.00707679	0.18883	2
1	46.69	0.00961681	-0.000674204	-0.00335927	0.51704	1
1	34.96	-0.0119832	0.0051262	0.00248283	0.67937	5
0	49.59	0.0458876	-0.00846068	0.00909972	2.51166	1
1	66.59	0.00214762	0.00634814	0.00255884	-1.27369	1
1	67.44	-0.00144038	-0.00253251	-0.00534574	-2.13445	2
1	48.41	0.00533094	0.00792632	-0.00355251	0.13575	1
0	56.84	-0.00870252	0.00381804	-0.00505481	-0.56833	2
0	68.44	-0.00420509	0.0138698	-0.000907425	-1.09078	2
0	53.2	0.0164146	0.000943082	-0.0040099	2.11438	4
1	79.14	-0.00445089	-0.00151481	-0.000725087	-0.57389	1
0	49.65	-0.00663366	0.00108809	0.00203951	1.8434	5
1	68.46	0.0192116	-0.00485059	0.0106277	NA	2
0	47.15	-0.00274861	0.000405344	-0.00221148	-0.53942	2
0	70.62	-0.0112085	0.000557886	-0.0041668	-0.45596	2
1	60.73	0.00579128	-0.00131274	-0.00684512	-0.17382	5
1	32.86	-0.0148545	0.00765475	0.00996526	0.11474	1
1	34.02	0.024918	-0.0157061	6.91965e-05	0.0353	2
0	67.51	-0.00762261	-0.000364553	-0.00186737	0.14661	5
1	60.2	-0.000202576	0.000761924	0.0111771	-2.11401	2
1	50.42	-0.0116957	0.0084899	-0.00203188	0.95305	4
1	46.62	0.00407431	0.00288238	-0.00920734	-0.439	1
1	50.81	0.00804275	0.0054692	5.83488e-05	1.95397	1
0	61.5	-0.00278561	0.00722784	0.00100045	0.64325	4
0	61.89	-0.00599746	-0.00945699	0.0244759	-0.96696	4
1	69.05	0.00458198	-0.00266965	-0.00897281	-0.71767	4
0	64.46	-0.0104337	0.00417628	0.00142492	-0.09171	4
0	36.43	-0.00817777	3.46466e-06	0.00468895	1.32556	1
0	37.9	-0.0166151	0.00337534	-0.0090453	0.42296	5
0	31.68	-0.00497972	-0.00187377	-0.0146806	1.18793	5
0	20.99	-0.0125978	0.00309165	0.0135863	0.49045	1
1	64.16	-0.00938557	-0.00160927	0.000629951	-1.68114	4
0	78.38	-0.011692	-0.035401	0.0231326	-0.86328	1
1	20.4	0.00464794	-0.000916558	0.00646504	1.25464	4
1	75.26	-0.00648477	-0.0148614	-0.000191305	-1.5169	1
0	49.11	0.0116195	0.0115412	-0.00102998	0.78779	2
1	38.92	0.00397159	-0.00503285	0.002304	0.90834	1
1	38.48	-0.00457733	0.00175019	0.00396346	0.98226	1
0	55.39	-0.00571884	0.00175873	0.00347854	-0.22189	4
0	46.94	0.0065765	0.000728091	0.00791157	0.08236	1
1	65.64	-0.00513761	0.00390862	0.00129926	-0.3972	4
0	69.51	-0.00620451	0.00296105	-0.00615878	0.73598	4
0	52.99	-0.00910172	0.00308284	0.00593346	0.48913	4
0	65.31	-0.0136882	-0.00042779	-0.00886794	-0.43132	1
0	65.35	-0.0329112	-0.178128	-0.0415749	0.18574	2
0	50.48	-0.00763739	0.000983315	-0.00345289	0.30683	6
1	47.49	-0.0394397	0.0253583	-0.021724	NA	5
0	43.71	0.0202842	0.00700297	-0.000137822	-0.23144	1
0	29.13	7.61523e-05	0.00392935	-0.00795286	0.88312	1
1	54.98	-0.0130274	0.00676881	-0.00374231	0.77794	5
0	83.77	-0.0476566	-0.236981	-0.0563731	-0.86169	1
0	29.04	-0.0123046	0.00598498	-0.00265707	2.41413	4
1	63.43	-0.00965725	0.00290284	0.0106767	0.14349	2
0	46	-0.0113272	-0.00176689	-0.00378579	0.32117	2
0	66.42	0.0740545	-0.00285794	-0.0105823	-0.32843	2
1	44.09	-0.00575514	-0.00117337	0.0111121	-0.38185	4
0	50.03	-0.00751775	0.0056377	-6.22569e-05	1.05212	4
0	61.27	-0.00137393	0.00244512	-0.00763081	0.1639	2
0	44.62	0.00947654	0.00256477	0.00361035	0.50609	2
0	31.31	0.0350715	0.00390085	0.0295685	1.05877	1
0	38.75	-0.00709159	-0.00592073	0.00726039	NA	6
0	40.12	0.0904229	0.00541723	-0.0135225	0.97614	4
0	61.82	-0.00731624	0.00675234	-0.00787812	1.0437	3
1	53.81	-0.00257149	0.00366647	-0.00510897	-0.30028	2
0	41.4	-0.021419	0.0214848	-0.00793758	1.56837	4
1	35.44	0.0446521	-0.0132387	0.0112713	0.38388	1
1	35.35	-0.000136014	0.00355528	-0.00168517	NA	6
0	60.68	0.0630411	0.00278674	-0.0259273	0.9605	4
0	43.08	0.00604698	-0.00237833	0.0347653	1.05318	5
1	74.84	-0.0197252	0.00783142	0.0122927	-2.28618	6
0	55.33	0.00378195	-0.00639637	0.00740308	-0.0856	5
0	18.38	-0.00732613	0.00296857	-0.0134465	1.62015	5
0	48.5	0.00778959	-0.00190109	0.00125098	-0.05613	1
0	51.25	0.0241051	-0.0177614	0.0374245	NA	1
0	57.2	0.00832377	0.00273253	0.021536	2.162	2
0	83.01	-0.0160147	0.0166304	0.00150658	-1.46029	1
1	45.23	-0.0198731	0.0119945	-0.011211	-0.3787	5
1	45.4	-0.014044	-0.0251874	0.276967	0.23059	2
1	50.75	-0.010249	-0.00166617	-0.0101779	-0.91968	2
0	68.54	-0.0086285	0.00543447	0.00622747	0.31272	5
0	55.58	-0.0320835	0.0201689	-0.00865562	0.85403	6
0	31.48	-0.021997	0.0273325	-0.0207533	NA	4
1	67.02	-0.00511776	0.0104894	-0.00440519	-0.4541	4
0	42.68	-0.0167762	-0.0254586	-0.00180874	0.19418	5
1	76.31	-0.00302172	0.00277048	-0.00520145	-1.54134	4
0	36.88	-0.00882344	-0.0077938	-0.0167814	0.94155	2
1	49.97	-0.00772757	0.00291945	-0.00977082	-0.20862	5
0	45.35	0.02692	-0.0101083	0.0114744	0.92329	2
1	65.86	-0.009951	0.00582991	0.0167854	-1.20123	2
0	48.71	-0.0221936	0.00822021	-0.0139301	2.37782	3
0	56.32	0.0108997	0.00160992	0.00487264	1.36937	2
1	68.26	-0.0129829	0.00239507	0.0119625	-0.21067	1
1	69.57	0.0617552	0.00634332	0.0281958	-1.36093	1
1	66.79	-0.00505042	-0.000182042	-0.00788197	0.70515	3
1	78.79	-9.82532e-05	-0.00436154	0.0018514	-1.55543	5
0	44.18	-0.0242302	-0.109717	-0.026546	0.41255	1
1	63.84	-0.000931809	0.00714154	-0.0037671	-0.81495	6
1	49.51	-0.0141389	0.00402227	-0.000691912	-0.78306	2
1	65.32	-0.00303682	-0.00256319	-0.000128941	0.24362	1
1	60.54	-0.00346647	0.0134059	0.0028673	1.03916	4
0	61.6	-0.0114805	-0.010392	-0.0124523	1.84153	1
1	58.48	0.0457022	-0.0133393	0.0293334	1.70972	6
0	55.58	0.0122332	0.00150347	0.00536754	0.12404	1
0	60.65	0.0061281	-0.000779898	-0.00298152	-0.22645	1
1	56.97	-0.00546494	0.00183809	-0.00728432	-0.05031	4
0	34.85	-0.024749	0.0143045	-0.0147165	NA	2
0	57.62	-0.0436772	0.00201955	0.0119087	NA	2
0	31.18	-0.000579435	0.00191294	0.0011768	NA	2
1	69.2	0.0234157	-0.00142796	-0.00056707	NA	4
0	70.94	0.0327416	-0.00705823	0.0208677	-0.65901	4
1	50.64	0.00787834	0.00570331	-0.00829367	-0.59121	4
0	72.78	-0.00465581	0.00187557	-0.0108892	-1.30123	1
0	36.08	-0.0385323	0.0229753	-0.0149749	-0.20389	5
0	60.52	-0.0404237	0.00795378	0.00752651	NA	2
0	67.78	0.00781714	0.000548844	0.00671551	-0.95497	4
1	37.75	0.0799678	0.00470724	-0.0334354	NA	1
0	55.44	-0.0112271	-0.008713	-0.00537949	NA	4
1	56.48	-0.000519315	-0.000626766	-0.00847668	0.58664	2
0	43.65	-0.0159341	-0.00716641	-0.00279554	-1.07172	2
0	63.06	-0.0154798	0.00192767	-0.00417319	-1.19063	2
1	45.27	-0.0191355	-0.01416	-0.00895044	-2.24658	3
0	46.59	0.0859143	0.00674805	-0.0329317	NA	1
0	57.45	-0.0263823	0.0241277	-0.0137508	NA	6
1	49.64	0.00355271	-0.00738239	-0.000336397	NA	4
0	49.98	-0.0222592	0.0226296	-0.000718705	0.81002	1
0	44.71	-0.0247499	-0.00885879	-0.00131701	-0.60245	2
0	62.52	-0.00848804	-0.0129765	-0.00761543	0.233	1
0	38.52	0.0378989	-0.0110163	0.0247105	1.06463	2
1	55.92	0.0126033	-0.00500776	0.00674446	NA	1
1	21.73	0.0134287	-0.00539151	0.00341601	NA	2
0	70.81	-0.014472	0.0201609	-0.000120167	NA	2
0	75.9	-0.00741406	0.00252097	-0.00811736	-0.3457	4
0	36.27	-0.0247634	0.0235451	-0.013447	1.29978	4
0	57.25	0.0428315	-0.0116771	0.0251569	0.93259	6
0	46.01	-0.00973502	0.00332025	-0.00136121	1.0718	4
0	59.4	-0.00116461	0.00792631	-0.00348604	0.23887	5
1	39.24	0.0821978	0.00797926	-0.0366774	NA	1
0	65.35	-0.0148929	0.0158278	-0.00699883	-2.12733	1
0	40.19	-0.0187373	0.0112113	-0.00833007	0.90356	4
0	53.31	0.00320265	-0.000218696	-0.0118362	1.11824	1
0	61.85	-0.0158668	0.0321523	-0.00644134	-0.63873	4
0	39.87	-0.0366615	0.0211116	-0.0158702	0.5829	4
0	44.28	-0.0182694	0.0151087	-0.00397751	1.40424	2
1	24.59	0.0441404	0.00730869	0.0237255	0.66342	2
1	50.86	-0.0125757	-0.00378864	0.00943848	-0.80804	1
1	57.92	-0.0123392	0.00483163	0.00654315	-1.25391	1
1	72.78	-0.00878571	0.00214666	-0.00158516	-1.04162	1
0	53.99	0.0122802	-0.00812793	0.00737109	NA	2
1	40.63	-0.0203221	0.00376024	-0.00410585	-0.21659	2
0	25.7	-0.0111767	-0.00442123	0.00514924	NA	2
0	67.19	-0.0134917	-0.00277567	-0.0121931	-0.26946	4
0	43.42	-0.0300728	0.00992838	-0.0105609	0.59243	5
0	84.35	0.015617	-0.000991934	-0.000978239	NA	2
1	34.78	-0.00936823	0.00123117	0.00401518	0.69264	2
1	48.75	0.0060351	-0.00420572	0.00867636	0.49577	2
1	51.02	0.0615683	-0.0117056	0.028971	-0.06803	4
0	53.79	-0.0139858	0.00374417	0.00706322	0.91797	2
1	25.61	-0.0105491	0.00731413	-0.00361275	NA	1
0	57.76	-0.000559097	-0.0045486	0.00176285	-0.63724	2
0	47.24	6.00204e-05	0.00491631	-0.00179196	1.0094	4
1	39.5	0.0280354	-0.0065876	0.000632897	1.19139	3
1	63.55	0.00832834	-0.00829743	0.0164914	-1.39682	1
0	32.61	0.00141189	0.00382435	-0.00480068	0.34724	5
1	70.87	0.0106079	-0.010415	1.30851e-05	-0.87896	2
0	54.65	-0.00554949	0.00318886	0.00572608	0.65943	4
1	50.69	-0.000878584	0.000988311	-0.00359768	NA	1
0	41.47	-0.00484963	-0.00133034	-0.00631898	1.2575	2
0	58.31	-0.00673514	0.000317513	-0.00269132	NA	4
0	47.51	-0.0210751	0.0261248	-0.0149605	0.89164	5
0	71.65	0.0289052	-0.0104456	0.0171014	-0.82879	5
0	48.01	0.00352888	0.00675396	-0.00184724	2.00547	4
0	61.22	-0.00589568	-0.0042612	0.0184248	NA	4
0	37.44	-0.0195884	-0.108039	-0.0200011	NA	4
0	58.04	0.00778045	0.0124129	-0.013106	0.26832	4
1	33.49	-0.00782128	0.00767804	0.00335417	NA	4
1	52.55	0.00730804	0.00355092	-0.00482234	-1.68036	4
1	62.69	0.0110688	-0.0104833	8.33908e-05	-1.26002	4
1	64.21	-0.0114736	-0.00568083	-0.00632837	0.6855	1
0	84.89	-0.0147303	0.00260656	0.0141776	-0.2309	2
0	58.9	-0.0436815	0.0277977	-0.0231594	NA	3
0	65.28	-0.0156864	0.00819685	0.000165	NA	4
1	39.56	-0.00417171	0.0178581	0.0250009	NA	2
1	48.12	-0.0124691	0.00933942	-0.0124593	-0.77109	1
0	33.81	-1.38332e-06	-0.000212271	-0.00681154	NA	2
0	44.39	-0.00295159	0.0137508	-0.0111203	NA	2
1	71.67	0.129222	0.0147036	-0.0424545	NA	1
0	49.01	0.00678309	0.000839913	-0.00446101	NA	1
1	41.28	0.00844055	0.00242795	-0.00176116	NA	2
1	64.52	0.016332	-0.00197368	0.000464817	NA	2
0	73.83	-0.00157903	0.0173659	-0.000596943	0.10046	3
0	65	0.0111281	0.00250873	-0.01059	0.31054	4
1	62.3	-0.00212727	-0.00219461	-0.00241488	NA	1
0	70.56	-0.0149635	-0.000721503	0.00545035	1.36784	1
0	32.08	0.035849	-0.00715511	-0.00850373	NA	4
1	32.7	-0.00818486	0.00195547	-0.00547167	NA	6
0	69.07	0.0556463	0.0109367	-0.0254397	NA	6
1	60.03	0.00373879	0.00496657	-0.00867831	0.55794	2
0	43.23	0.0434342	-0.00628621	0.0052608	-0.05504	1
0	45.42	0.0248011	-0.00572138	0.00417733	NA	4
0	77.67	0.0250328	-0.0153736	-0.00618918	-2.3853	5
0	74.37	-0.00156093	-0.00258312	-0.00508788	-0.14346	4
1	50.59	-0.00288095	-0.00145266	-0.00484126	NA	4
0	21.55	0.00712909	0.0134688	-0.00942373	0.18493	4
0	38.58	-0.0066404	0.00896477	0.00121273	-0.0447	1
0	47.06	-0.0133324	-0.00328029	0.00410785	NA	3
0	78.42	0.000594248	-0.00787177	-0.0022967	-0.72144	1
0	57.3	0.0248552	-0.0106012	-0.000872719	-0.21098	6
0	40.33	-0.00733448	-0.00112223	-0.0143185	NA	4
0	40.9	-0.00776328	0.00182736	0.00643248	NA	2
1	80.53	-0.0372023	0.0262831	-0.0016918	NA	1
0	58.04	0.067278	-0.00923106	-0.0116099	NA	1
1	40.59	0.000675809	-0.000442653	0.00955283	NA	4
0	33.85	-0.00757307	0.0103006	0.00113637	1.27134	2
0	43.43	-0.0107301	0.00714312	-0.00704628	NA	6
1	60.29	-0.0250779	0.0067787	-0.0142237	-1.80787	2
0	23.52	-0.00654578	-0.00983681	-0.00364269	NA	2
0	55.47	-0.029298	0.00943501	0.00237516	NA	1
1	62.19	-0.0144606	0.00152381	0.00642489	-1.25659	2
0	79.46	0.0224387	-0.00944053	0.00560352	-0.51307	5
0	NA	0.0348265	-0.0126912	0.00391027	1.52108	3
0	64.65	-0.0213642	0.0128005	0.000593008	-2.14816	2
0	53.24	-0.0193561	-0.00045306	0.00340249	0.04356	1
1	73.85	-0.00714181	0.000732969	0.00157827	NA	5
0	76.06	-0.00542463	-0.000352279	-0.00384206	NA	2
1	27.67	0.000212641	0.011477	-0.00388712	-0.13507	5
1	46.64	0.00961134	-0.00948296	0.0103404	NA	1
0	60.35	0.00385375	-0.00325834	0.00290147	NA	4
1	67.74	-0.00755416	-0.00141625	-0.010877	0.56322	4
0	30.03	0.0423683	-0.012782	0.0156129	NA	3
0	33.85	-0.0300135	-0.182824	-0.0122096	0.57109	4
0	72.96	0.0419747	-0.00481309	-0.0161739	NA	1
1	67.93	-0.00518993	-0.00412237	-0.00148398	NA	2
0	69.74	-0.0316191	0.0216862	-0.0140903	NA	1
0	44.14	-0.0145717	0.0111444	-0.00128355	0.0491	1
0	35.7	-0.00252363	0.00864603	-0.00353855	0.49681	2
0	47.83	-0.0325142	0.0245593	-0.00383814	NA	6
0	65.88	0.00205487	0.00630686	-0.00253266	-0.81336	2
0	36.16	-0.00232721	0.00390988	-0.00835036	-0.05987	2
0	44.74	-0.0068316	0.0034828	-0.0072757	NA	4
0	48.55	-0.00938867	0.0110296	-0.0150037	-0.33508	1
1	73.91	-0.0249809	0.00455395	-0.0096211	-1.63889	4
0	65.22	-0.00585533	0.0057894	-0.00347832	-0.90163	4
0	40.94	-0.0109997	0.00503434	-0.0181005	1.12068	4
1	68.94	-0.0132494	0.00701049	-0.00847243	-1.11093	5
0	51.98	0.00523786	0.00623115	-0.00291839	0.98995	1
0	23.23	-0.0117922	-0.00238203	-0.00635969	-0.16003	4
0	90.97	0.00467092	0.000763394	-0.00166812	NA	6
0	48.12	-0.0195083	0.0053737	-0.00217001	-0.03245	3
0	60.23	-0.0248372	0.0193713	-0.0169878	-1.68756	2
1	43.93	-0.0359624	0.0238346	-0.012958	NA	5
0	58.56	-0.0173321	0.0150572	0.00108245	NA	2
0	64.73	-0.0131167	0.00835396	-0.0100941	NA	1
0	74.81	-0.0154414	0.00126714	-0.00401185	-1.08009	4
0	60.96	-0.0118316	-0.00254525	-0.0111444	-0.3088	4
0	52.45	-0.0107229	0.0110612	-0.00519949	NA	1
1	53.52	-0.0108896	0.0116474	-0.00651074	NA	1
0	67.16	-0.0142103	0.00355175	0.00416703	-0.76361	2
0	64.55	0.00943178	0.00192586	-0.00213583	0.26193	2
1	57.65	-0.00204838	-0.00201562	-0.00824876	-1.11493	2
1	55.63	-0.0229275	0.0149877	-0.00562139	-0.58037	1
0	47.91	-0.0106665	0.00176373	-0.0183425	0.21537	4
0	79.7	-0.0274159	0.0215914	-0.0191096	-1.23527	1
1	61.06	-0.0289239	0.0160601	-0.0124832	NA	2
0	58.31	0.00188553	0.0104605	-0.00691759	0.0966	4
0	62.59	0.0245547	-0.0139993	0.0123322	-0.77296	2
1	52.22	-0.0077061	0.00636546	-0.00297256	NA	4
0	87.34	0.023983	-0.00206185	0.0220765	-2.30472	1
0	59.96	0.00284394	0.0114194	-0.0044953	0.92109	2
0	58.45	-0.0180735	0.00714621	0.0157931	-0.07607	1
0	45.88	-0.0209378	0.00711032	-0.000361436	0.1925	4
1	72.18	0.0185301	0.00423061	-0.00371742	0.87075	2
0	25.49	-0.0109488	0.00751166	-0.0091611	NA	2
0	60.81	-0.01426	0.00882334	0.00713388	0.82339	1
0	53.92	-0.0233682	0.0186731	-0.010527	1.47911	2
0	49.51	-0.00201948	-0.00784186	0.0120743	-0.02977	1
0	38.8	-0.00310158	-0.00396048	0.00157308	-0.39332	1
1	64.89	0.0159341	0.00367386	0.03517	0.12479	5
0	41.81	0.00197677	-0.00249521	0.00252142	0.86535	1
0	64.94	0.0228551	0.00329902	-0.0143211	0.60469	2
1	44.73	0.0112234	-0.00331979	0.0249339	0.58555	2
0	87.56	0.00945165	-0.0016897	-0.00714376	-1.00006	2
0	67.21	0.00877293	-0.000396729	0.00148767	0.2859	4
1	32.34	0.000960323	0.0121373	0.0229952	0.08732	6
1	83.72	-0.0149319	0.0120608	-0.0212093	-1.64604	3
1	63.36	0.00547252	0.000860289	-0.00708326	-0.94702	2
0	29.48	-0.0192103	0.0165991	0.00100046	1.06544	1
0	68.48	0.000894748	0.00364541	-0.00759502	-0.24788	4
0	80.15	-0.00578791	0.0149522	-0.00607131	-1.26926	4
0	67.53	0.0136602	-0.0145426	-0.0211199	-1.09771	5
0	66.06	0.0423051	-0.00999209	0.0272183	-1.07853	4
0	65.63	0.0118527	0.0154915	-0.00791205	-0.66885	1
0	40.68	-0.00803181	0.00834344	0.00821861	-0.10079	4
0	35.06	-0.0396878	0.0288056	-0.0113493	1.27002	4
0	74.02	-0.0116254	0.0192573	-0.0198755	0.45123	5
0	75.6	0.0260856	-0.00507412	0.0169999	-2.26307	1
0	59.85	-0.0210065	0.0241162	-0.0197523	0.53719	2
0	79.97	0.00573964	-0.00132631	0.00836697	-1.3519	1
1	69.46	-0.00911991	0.00758929	-0.010329	-0.49154	2
0	43.05	-0.00854692	0.0117043	0.0079128	0.98061	1
0	63.73	0.0128122	-0.000602517	0.00217201	0.36739	3
1	81.98	-0.0248247	0.0210646	0.00243112	-1.1789	4
1	39.76	-0.0200424	0.00820371	-0.00426412	-0.45554	1
0	52.57	-0.00497218	0.0125804	-0.00516998	-0.87314	2
1	41.35	-0.0129885	0.00515972	-0.00829831	-0.66092	5
1	37.77	0.0187921	0.00981288	0.00013864	1.57133	1
0	68.33	-0.00194326	-0.00747719	-0.0033933	-1.90912	5
0	63.42	-0.00898863	0.00233888	0.0409806	-0.84208	2
1	61.9	0.000384738	0.00853111	-0.00318449	NA	4
0	47.25	-0.0250416	0.0132845	-0.0138609	0.62491	3
0	72.55	0.000502257	0.00437958	0.000139796	0.23033	4
0	64.99	0.0162194	-0.00051195	-0.000752766	-0.90077	2
0	70.43	0.0715816	-0.00938825	-0.00300055	0.23274	5
0	34.12	0.0496419	-0.013065	0.0021179	0.95809	2
0	44.14	0.00426372	0.0012526	0.023754	-0.12149	5
0	51.77	0.0615362	-0.0117516	0.0303191	0.41281	4
0	38.19	-0.0154513	-0.025853	0.274623	1.25324	4
0	64.92	-0.00190525	0.00298637	-0.00109984	-0.28013	3
1	51.5	0.0169995	0.00391993	0.0106918	-1.41492	1
1	61.45	0.00915546	-0.00101694	0.00683598	-1.09371	4
0	43.78	0.0148481	-0.00743273	0.00422704	0.42561	1
1	65.52	0.00220466	0.00673055	-0.00551693	-1.26293	4
1	52.52	-0.0135939	0.0184078	-0.01716	-1.49921	1
0	35.25	-0.0326592	0.021346	-0.0186232	-0.00936	2
0	62.38	-0.0281877	0.00610509	0.0138312	0.83079	1
1	52	0.000896019	-0.00959535	0.00196513	0.64403	1
0	69.5	0.00213502	-0.00310494	0.00806299	-0.38187	1
0	58.9	0.0248966	-0.00307629	-0.00491865	0.44524	1
1	47.28	-0.0061802	-0.00366353	-0.0019406	-0.55934	4
0	40.39	0.00810943	0.00199461	-0.00416849	1.10575	4
0	43.54	0.00425785	0.00407077	-0.00796408	-1.09024	2
0	68.76	0.0240795	-0.0066549	0.00868257	-1.77896	4
0	76.11	0.0204123	-0.0121683	0.00960495	-1.44946	1
1	18.11	-0.00593461	-0.00140689	-0.00410218	0.25232	2
0	70.31	-0.0125693	-0.01935	-0.00404645	1.27142	1
0	78.85	-0.0202243	0.0205263	0.00443441	-1.244	1
0	37.18	-0.00551676	0.00225537	-0.000645818	-1.2181	5
0	41.1	-0.0161303	0.0169319	-0.0157252	0.72507	2
0	67.55	-0.000673074	0.000677745	-0.00239013	-1.16996	4
0	69.88	0.0293107	-0.00461919	0.0108791	-0.01873	5
0	37.8	-0.00108162	0.0025167	0.00225404	1.12538	3
0	65.36	0.0115714	-0.00407165	0.00282195	0.17963	1
0	66.63	0.0235885	-0.00193734	0.00325679	1.31097	1
1	85.31	-0.0220736	0.0167191	-0.00821343	-0.69461	1
1	68.75	0.0188332	-0.00412611	0.0116866	-1.63386	5
0	54.44	0.002672	-0.00850817	0.00735809	0.6031	4
1	25.76	-0.0048764	0.00281317	-0.00967808	0.29029	4
0	52.78	-0.00142498	-0.00214799	0.0102647	1.38927	2
0	45.92	-0.00888498	0.018156	-0.00637292	0.52468	3
0	42.6	0.00718448	-0.000910398	0.013483	1.03856	2
0	42.82	0.00806054	0.00364411	0.0244818	0.685	4
0	59.63	0.0317288	-0.00291317	0.00114294	0.85494	1
1	76.16	0.0283393	-0.00453225	0.00113719	-1.48877	4
0	72.81	0.0237304	-0.00651784	0.0143397	-0.99436	1
0	59.61	0.0517134	-0.012427	0.00615758	-0.18098	2
0	45.36	0.0462251	-0.0179016	0.0049635	1.80912	5
0	59.83	-0.00054877	-0.00150037	0.04741	-0.52161	5
0	48.83	-0.02259	0.00676721	0.00152112	-0.48395	2
1	59.44	0.0330086	-0.00360591	-0.000275191	0.52397	4
0	74.53	-0.00857229	0.00476833	-0.0181405	-2.06487	1
1	60.04	-0.0147404	0.00787529	-0.00956832	1.21419	6
0	65.54	0.00245636	-0.00135228	-0.00239773	0.67303	2
1	32.99	-0.00535117	0.00227045	-0.0083299	0.99686	1
0	69.67	0.00215725	-0.00160029	0.00467128	-0.36276	2
1	42.3	-0.016385	0.0050736	0.00937107	-0.85162	1
0	57.32	-0.00537946	0.00498548	-0.00771897	-0.67074	2
0	52.96	-0.0453179	-0.13281	-0.0370868	-0.02289	1
0	64.29	0.00988953	0.000684478	-0.00633772	-0.79236	4
0	41.59	0.0104622	-0.00116221	0.0013807	1.39698	4
0	63.83	-0.0195511	0.0142595	-0.0186936	0.61138	2
0	64.14	0.0141958	0.00162286	-0.00140148	-0.0056	1
1	82.41	-0.0149286	0.00606202	-0.0195953	-1.5023	6
0	66.5	0.0444687	-0.00146422	-0.00097485	-0.38109	2
0	59.41	0.0390902	-0.00149477	-0.00162521	1.0181	4
1	51.2	0.0130205	-0.000706485	0.00294346	0.1894	6
0	41.11	0.0132414	-0.00763122	-0.00240359	0.56797	6
1	43.63	0.00153689	0.00605533	-0.0116139	-0.40208	4
0	45.1	-0.0020721	0.00882457	0.000540253	-1.06135	4
0	78.41	0.000313034	0.000531438	-0.00807793	-1.41515	1
0	65.16	-0.013856	0.0111448	0.00812043	-0.59925	1
0	51	0.0112694	-0.00256365	0.00183949	-0.85273	4
0	64.8	-0.00265672	-0.0121093	0.00629751	-0.91672	4
1	41.14	-0.00750512	0.00536192	0.00135532	0.90517	3
0	50.58	0.00921706	0.0122615	-0.00902704	-0.26863	1
0	70.13	0.00469982	0.00469493	-0.00914128	-1.06871	2
0	55.76	-0.0106492	0.00474865	0.0184734	0.32831	1
0	57.59	-0.00598696	-0.00035419	-0.000135983	1.06038	2
0	71.52	-0.0113264	0.0164021	0.00252677	-0.35926	4
0	24.3	0.00566456	0.0283602	-0.0223912	0.81399	1
0	46.94	-0.0114535	0.0290477	-0.0273493	0.72134	2
0	77.48	0.00402529	-0.012873	0.0226592	-1.87165	4
0	60.88	-0.00611897	-0.0217768	0.0365019	0.75192	4
0	59.24	0.0262372	0.00600939	-0.00348224	-0.04948	2
0	57.09	0.0319674	-0.00709146	0.00915305	0.204	2
1	45.74	0.00213069	-0.00297884	-0.000236015	-0.75462	4
0	78.64	-0.00945781	0.00184805	0.00525861	-0.71266	2
0	54.52	0.00941752	-0.00341859	-0.00218516	-0.03886	1
1	35.35	0.0386327	-0.0167698	0.00921575	0.5521	5
1	70.76	0.0544992	0.00260695	0.0268099	-1.84823	4
1	58.07	0.0473063	-0.00474122	0.00743696	0.88605	2
0	28.57	-0.0276762	0.0182429	-0.0166697	0.80453	3
0	49.35	-0.00379953	0.0200738	-0.00579818	0.60279	2
0	75.2	-0.00596873	0.00467133	0.0082848	-1.63416	2
1	54.89	0.0410438	-0.011965	0.0112352	-1.19286	4
1	34.09	-0.0150483	0.00309714	0.00538474	1.44801	2
1	58.92	-0.0107246	0.00333413	0.00538781	-1.04266	4
0	74.15	-0.0211053	0.00350051	-0.00193588	1.06975	5
0	67.93	-0.00741126	0.0108612	-0.0230876	-0.08688	1
0	36.15	-0.0362434	-0.192837	-0.0180631	0.59539	4
0	49.47	0.00606925	0.005869	-0.00381175	0.48321	2
0	64.14	-0.00863114	0.00688208	0.00264567	-0.89786	1
1	67.25	-0.00409271	0.00122126	-0.00196944	-1.14316	2
0	62.93	-0.00757428	0.0115175	-0.00959036	-0.49873	4
1	54.16	-0.00447816	-0.000414983	-0.00654577	0.45404	1
0	48.83	0.0278764	0.00630677	-0.00941998	0.2106	2
0	28.12	0.00207348	-0.00570548	-0.0280188	1.04871	5
1	43.08	-0.00921747	0.00227872	-0.00603751	0.99132	4
1	58.26	0.00833311	-0.00222839	0.00653823	-0.30878	1
0	39.59	0.00657033	0.00564578	-0.000849255	-0.40629	5
0	73.12	0.0416084	-0.00984304	0.00317332	-0.5147	4
0	69.16	0.0130669	-0.000295499	0.00461096	-0.67944	1
1	38.96	-0.0144334	0.00810865	-0.0104469	0.56132	2
0	39.56	0.0468848	-0.0059239	0.0129019	1.0375	1
0	42.21	0.00407872	0.00273622	0.00121396	0.45184	6
0	55.32	-0.00224265	-0.00580039	0.00338864	2.12824	4
0	60.95	-0.0205981	0.0014785	-0.013964	-0.30452	2
0	70.74	-0.00404505	0.00258527	-0.0121715	-0.75995	2
0	62.28	-0.0490832	-0.264389	-0.0530707	0.56438	1
0	59.72	0.0557216	-0.0120275	0.013345	1.68751	1
0	68.47	-0.0515808	-0.25831	-0.0515253	0.27582	1
0	45.42	0.0256992	-0.00477725	0.00170653	-0.45093	4
0	35.44	-0.046655	0.020436	-0.00318943	1.22751	1
0	65.32	0.0438765	-0.00722266	0.00395083	-0.23785	4
0	53.33	0.0200706	0.0127071	-0.00318952	0.84995	1
0	47.8	0.115561	0.00242835	-0.0339884	0.56773	4
1	47.9	-0.0164886	0.0166369	-0.00643361	-0.4478	3
0	45.39	-0.0156916	-0.00120329	0.0210715	1.12174	2
1	65.52	-0.0454179	0.0290456	-0.012046	-1.19494	1
0	65.71	-0.0410475	0.032523	-0.0292511	0.18164	4
1	65.12	-0.000650831	-0.0037667	-0.00560742	-0.66617	1
1	40.69	-0.0185299	0.0167933	-0.00431063	1.2004	3
0	43.07	0.00358806	0.00513843	-0.00507037	-0.51153	2
1	51.99	0.0216003	0.0171246	-0.00524736	-0.63932	1
1	42.09	0.029073	-0.00559407	0.0192503	0.53296	5
0	57.55	0.00123984	0.00254764	-0.00807562	1.72916	2
0	62.39	0.00060354	0.0118793	-0.008106	1.19824	2
0	62.12	0.00922723	-0.00187822	0.00993363	0.37066	1
1	72.44	0.00648777	-0.000282747	-0.00367754	-1.59641	4
1	30.71	-0.00843782	0.00408402	-0.00876912	0.81586	1
0	65.95	0.0152366	-0.00136306	0.0103337	-0.5046	5
0	65.94	-0.00284013	-0.00137367	0.00442771	-0.32687	4
0	39.27	0.0421493	-0.000933476	0.0196602	1.11216	4
0	61.5	0.000483465	0.0029685	-0.0102892	0.78412	2
0	25.21	-0.0271052	0.0089079	-0.00307882	1.35608	1
1	59.15	-0.020516	-0.00244845	0.0286813	-1.17552	5
1	49.32	0.00775556	0.00610184	-0.0108142	-1.69841	2
0	62.63	-0.00948435	0.00488301	0.00429515	-0.63029	2
0	65.58	0.0050678	-0.00925099	0.00559439	-0.27928	1
1	77.24	0.000279034	0.00143884	-0.00672319	0.65865	5
0	24.04	0.00831507	-0.0163503	0.0206766	0.69711	4
0	20.64	-0.0116825	0.00344783	0.00139864	0.14762	1
1	61.2	-0.0124358	0.0032278	0.0162908	-0.85715	2
0	65.78	0.0354944	-0.00862496	0.0292112	-0.4958	6
0	44.44	0.0094256	-0.00139004	0.0075239	0.23487	4
1	44.39	-0.00333332	-0.00118808	0.0158099	0.04756	5
1	46.88	-0.00120161	0.00197807	-0.00628833	1.60908	6
0	60.89	0.00733512	-0.00471402	0.0126553	-0.28753	6
1	66.81	-0.0139181	0.00458383	0.00445783	-0.94461	4
1	80.22	0.169355	0.00486774	-0.0481378	NA	1
0	50.27	0.000698032	0.00201763	0.00796405	0.74603	2
0	66.3	-0.012658	0.000101098	-0.010799	-1.52811	1
0	41.11	-0.0235663	0.0184858	-0.00946661	0.90753	1
0	20.37	0.0283635	0.00348073	-0.00488484	-1.76624	3
0	25.16	0.0235807	-0.00929421	0.00648701	1.55595	1
1	55.7	-0.00654986	0.00437972	-0.00780329	-0.12707	3
0	43.25	-0.0147085	-0.000643354	0.00227863	1.18362	4
1	51.13	-0.0132816	0.000825303	0.00323259	-0.66298	1
1	63.34	0.012583	-0.0159044	0.00664828	-1.67265	2
0	43.18	-0.0157063	0.00703147	0.0177038	-0.3779	4
0	29.48	-0.0280827	0.00384592	0.0229836	0.30047	5
1	49.22	-0.0071013	-0.00426301	0.00914221	NA	1
1	39.17	-0.00098697	0.000785558	-0.00818855	-0.35126	2
1	63.65	0.0667744	-0.00974625	-0.0131554	-0.39273	1
1	61.61	-0.0131569	0.000968684	0.0140974	0.61055	2
0	31.26	0.00656532	0.00118112	-0.00104155	0.61928	4
1	54.63	0.0041028	-0.0102621	-0.00226185	0.19711	4
0	70.82	-0.00574614	-0.00748058	5.34845e-05	-0.99429	5
0	65.23	-0.00946247	0.000358026	0.00490809	NA	1
0	65.39	0.0337955	0.00216925	0.00222351	0.39268	2
0	58.04	-9.42944e-05	0.00232182	0.010099	-0.23258	2
0	64.04	-0.0218119	0.0173402	-0.0228545	-1.27539	6
1	35.37	0.00997921	-0.00101788	-0.00317798	0.39261	2
1	48.24	0.0240468	0.00356432	-0.00526303	-0.47354	3
1	41.15	-0.0307377	0.0154076	-0.0122345	-0.12889	1
0	26.12	-0.0148666	0.00557211	0.0137216	1.03059	2
1	63.63	-0.0128284	-0.0129543	-0.000190309	-1.05887	4
0	57.22	-0.00632911	-0.000145634	-0.00281643	-0.04891	6
0	55.28	-0.00158712	0.00682567	-0.00357495	0.21412	5
0	69.42	-0.0309037	-0.0148065	-0.00272298	0.01011	3
0	31.5	-0.0165909	0.00619083	0.0116268	0.26718	3
0	40	-0.0139956	-0.00143474	0.00534541	-0.40209	3
0	50.19	-0.00912176	0.00403102	9.19152e-05	NA	1
0	62.07	0.0104521	0.00402165	0.0450749	-0.92017	6
1	64.73	-0.0318315	0.0152601	-0.0102201	-0.38265	4
0	52.08	-0.00684023	0.00762637	-0.00151795	0.7317	4
1	70.17	-0.0210215	0.00655642	-0.000461938	-2.0542	4
0	35.11	0.0551076	-0.00618879	-0.00655133	0.6889	2
1	44.88	0.0148725	-0.00584617	0.0136852	-0.59095	5
0	67.44	-0.0225805	-0.00450827	0.0014505	-0.95279	4
0	44.96	-0.00196174	-0.0066393	0.00442255	1.70841	4
0	58.26	-0.00821624	0.0125687	-0.00556209	0.18701	4
0	68.67	-0.00441085	-0.00292708	0.00059798	0.36559	4
0	53	0.000762394	-0.00563274	-0.0016196	-0.49663	1
0	70.13	-0.00842342	0.00736184	-0.00630076	-0.72035	6
0	60.11	0.103392	0.00450873	-0.0318248	0.83936	1
1	78.28	0.000704976	0.00306767	-0.00360465	-1.35857	4
0	39.41	0.00453523	-0.0084207	0.00862833	1.61311	4
0	42.64	0.0115867	-0.0123105	0.0180575	-0.43479	1
0	61.52	0.0105008	0.00092198	-0.0012111	NA	1
0	59.12	-0.0232579	0.0207969	-0.00406672	0.61403	1
0	42.45	-0.0171389	-0.00277119	-0.0059239	-0.08586	2
1	61.08	0.000765729	-0.00829038	-0.0045273	1.07339	6
1	23.42	-0.0111408	0.00570843	0.0112712	2.13233	1
0	26.15	-0.0264945	0.0223663	-0.0193301	NA	5
0	35.07	-0.0164225	0.0226469	-0.0184964	1.50511	2
0	69.66	0.0747083	0.00221579	-0.0101787	-0.34069	2
0	54.11	-0.0275664	-0.155601	-0.0264989	-0.01731	1
0	76.79	-0.00948418	0.0035766	-0.00517905	0.22001	6
1	68.47	-0.0230998	-0.0287424	-0.00400819	-1.2876	2
0	54.99	-0.00978256	0.00362875	0.00135515	0.62434	1
1	70.51	0.0105209	0.00355439	-0.00030324	-1.04077	3
1	42.96	-0.032215	0.0275476	-0.0204754	0.37435	2
1	39.81	-0.00311716	0.00518054	-0.00888237	0.30543	4
0	64.18	-0.0102427	-0.00400586	-0.00175953	0.05728	2
0	20.38	0.0334382	-0.00267406	-0.0110173	0.31691	4
0	30.98	-0.00952606	-0.00313167	0.0122395	0.68301	6
1	64.49	-0.00989349	0.0091047	-0.00142115	-0.19132	6
1	40.57	-0.00827807	-0.00236383	0.0103849	0.36801	1
1	61.48	-0.00595607	-0.00615497	-0.0126727	0.15496	6
0	55.7	0.00145898	0.00126136	-0.00700981	1.42572	3
1	71.64	0.0225882	-0.0116223	0.029092	-0.95551	1
1	72.42	-0.00993337	0.00175467	0.0128324	NA	2
0	35.52	-0.0203905	0.0075216	0.00560729	1.93611	2
1	74.36	0.00898474	0.00311787	-0.00512229	-1.63809	4
0	68.47	0.0264752	-0.00523264	0.0149003	0.30075	2
0	40.3	0.0239788	0.00435719	-0.00742252	0.25687	1
0	24.47	-0.0143073	0.0214155	0.00730759	0.59856	4
0	57.58	-0.0163372	0.00247794	-0.00109262	0.80233	3
0	26.51	-0.00859651	0.0103758	-0.00452395	0.79275	4
0	39.13	-0.0107939	0.000896401	0.000387869	1.48146	1
0	40.42	-0.00432905	-0.00477183	-0.0128886	0.71282	2
0	35.18	0.133435	-0.00381457	-0.0319345	0.91844	4
0	35.32	-0.0040506	0.000236687	-0.0129591	1.54022	4
0	45.01	-0.0128499	-3.65266e-05	-0.00549655	-0.3022	1
0	61.89	-0.00144885	-0.00213558	0.00964022	0.29969	4
0	37.82	-0.0013417	-0.00295529	-0.0158834	0.68602	5
1	65.63	0.0160333	0.00660577	-0.00581471	-1.83023	5
0	31.14	-0.0144333	0.0288988	-0.0177832	0.65966	2
0	75.33	0.0012184	-0.0129152	-0.0033827	-0.60614	1
1	73.96	-0.0163882	0.00929303	-0.0094716	-1.23584	3
1	63.96	-0.0268103	-0.0185889	-0.000423417	0.06376	2
0	32.6	0.00226525	0.00123424	-0.00626953	NA	2
1	62.82	-0.00849625	0.00850264	0.0129384	-0.44373	1
1	43.62	-0.000131148	-0.00347334	0.000747862	1.21876	4
0	35.88	-0.0150252	0.00825666	0.00414411	0.05044	5
0	41.25	0.0244902	-0.00111752	-0.00477865	1.62734	4
1	58.29	-0.00384959	-0.00499974	-0.00799211	0.37995	1
1	56.15	0.0110907	-0.000547427	-0.00640764	-0.36378	1
0	78.39	-0.0129994	0.00160748	-0.0040096	-0.71235	4
1	67.61	-0.0025519	0.00533702	-0.00381319	-0.35025	1
1	43.57	-0.0169642	0.00710125	0.00732148	-0.75254	1
0	65.98	-0.00193772	-0.00908359	0.0264941	0.10973	4
0	56.61	-0.0134103	0.00741153	-0.00419484	1.12808	2
0	63.93	0.00386301	0.000347531	-0.0102644	0.09745	5
0	64.56	-0.00703573	0.000786026	-0.00372255	0.20856	4
0	68.18	-0.00451352	-0.00280134	-0.00274872	0.26148	6
1	63.79	0.00337198	0.0127531	-0.00804115	-0.41745	4
0	70.22	0.000159993	-0.00479265	0.00922344	-1.51534	2
1	61.46	-0.0324825	-0.179437	-0.0412007	-0.71046	2
0	36.76	-0.0149616	0.00945143	-0.00387492	-1.16225	2
0	78.71	0.0173877	-0.00898706	0.019346	-0.44641	5
0	56.82	-0.00622797	0.00702633	-0.00359106	0.20459	2
0	29.05	0.0236582	-0.00117216	0.00123575	1.24766	1
1	44.08	0.00509966	-0.00913675	-0.00677323	1.06653	5
1	28.3	0.000472491	-0.00245731	0.00501545	0.32698	4
0	49.19	-0.0142309	-0.0105534	0.00694572	-0.52535	3
1	67.98	-0.015047	0.0016717	0.00485948	-0.1873	2
0	32.42	-0.0100561	0.00595304	-0.00709733	0.53559	4
0	52.76	-0.0284637	-0.0069438	0.0059291	-0.85564	2
0	62.66	-0.00551724	0.00766839	-0.00247638	0.39161	5
1	46.32	-0.0234114	-0.0127484	-0.00340646	-1.39874	3
1	47.42	-0.00661225	0.0101226	-0.00581995	0.63657	5
0	67.19	-0.0166441	-0.00252318	-0.00171491	0.91586	4
0	66.68	-0.0248603	0.023888	-0.00444457	-0.54127	2
1	68.09	-0.0165744	0.00860792	-0.0109179	-1.13249	1
1	68.25	0.00827114	0.00589159	0.00701111	-1.04136	4
1	54.17	0.00998393	0.00251335	0.010127	-1.07957	1
0	57.44	-0.0104276	-0.0190968	-0.0152009	-0.12627	4
0	49.47	-0.00202235	0.000515679	-0.0065659	0.15193	1
1	63.11	-0.0198599	0.00857658	-0.00249912	0.06029	5
1	77.38	0.00308424	-0.000554561	-0.0111368	-0.76366	4
1	37.64	0.0976527	0.00858357	-0.0148149	-0.26504	1
0	32.28	-0.0284068	-0.125747	-0.0357177	1.70047	4
0	34.03	0.0180484	-0.000476036	0.000309982	2.18826	6
1	34.66	-0.0154252	0.00957677	0.00986743	0.68467	4
0	39.85	-0.0132323	-0.0215201	-0.00882961	NA	1
0	45.82	-0.00858509	-0.00834891	-0.00413351	0.77241	1
1	64.04	-0.00207224	0.00314871	-0.00801057	-0.43813	1
1	42.5	0.00488809	-0.00384559	0.0169813	-0.42117	5
0	60.67	0.00471802	-0.00749114	0.00647422	-0.23544	4
0	60.84	-0.00853931	0.00422949	0.00131282	1.24317	4
1	29.89	-0.0161886	0.0296612	-0.0148437	1.08616	2
0	39.59	0.00322617	-0.00856497	0.0191012	1.55134	1
1	59.22	0.0309373	-0.00577905	0.00272839	-0.52883	6
1	68.53	-0.00373155	0.00034791	0.0062192	-1.78977	4
0	54.37	-0.0124237	0.000493876	0.00484971	0.784	2
0	58.69	-0.00454927	0.0021972	0.000926102	0.1846	4
0	40.5	-0.0230341	0.0081047	0.00281402	0.65787	4
0	43.39	0.0483578	-0.0120533	0.0268113	NA	6
1	48.25	-0.0121861	0.0115738	-0.00542211	-2.13371	4
0	57.93	-0.00507204	0.00171779	-0.00102908	-1.32699	2
0	77.47	-0.0109526	0.00541422	-0.0126941	-0.80698	2
0	54.45	-0.0131252	0.00180901	-0.00576591	0.96819	2
1	25.87	-0.0130471	0.00603724	-0.0143943	-0.85263	6
0	70.42	-0.0175803	0.00176194	0.00371258	-1.57301	6
1	63.76	0.00848156	-0.00228751	0.060965	-2.17589	2
1	51.38	-0.0371303	0.0198128	-0.00329094	-0.09199	1
0	62	0.0441337	-0.00123572	0.0040581	0.41584	4
1	34.58	0.000214374	0.00587533	-0.00394405	1.03272	2
0	44.72	-0.0337475	0.0256633	-0.0248796	1.39592	2
1	44.19	0.0111171	-0.011252	-0.00561227	0.57282	1
1	57.33	-0.00663513	0.00293926	-0.000954334	1.57691	5
0	34.4	0.0317721	-0.00158716	-0.0129025	0.42717	4
0	37.97	-0.0110819	0.00624156	0.00601777	0.3865	3
0	62.22	-0.0252407	0.0101105	-0.00543623	1.19453	1
0	37.28	-0.014313	0.00499524	-0.00366828	0.95991	5
0	46.7	-0.00715047	0.00400238	-0.00671893	0.06506	2
1	41.05	0.00913302	-0.0075267	0.012501	0.59593	4
1	40.62	0.0035025	-0.0042238	-0.00583493	-0.40683	2
0	50.85	-0.0455189	0.00858398	0.0165422	0.52844	2
0	70.71	0.0210995	-0.00966869	0.00809701	-1.20577	4
1	58.25	0.0430276	-0.00454764	0.00152302	0.12747	6
1	41.2	0.00747023	-3.24779e-05	-0.0298408	NA	4
0	54.61	-0.00174953	0.00948498	-0.0123619	0.36398	2
1	46.15	0.0211402	-0.00529243	0.0122161	-0.39382	4
0	21.98	-0.025224	0.0191041	-0.015618	NA	1
0	82.14	0.105479	0.00113439	-0.022269	-1.95693	4
1	30.61	-0.00364678	0.0155327	0.0364769	-0.1244	1
0	48.45	0.034967	-0.00933787	0.0154754	0.92376	6
1	33.1	0.0433804	0.00365021	0.0227015	1.16456	1
1	50.89	-0.0277579	-0.0114278	0.00392798	-0.40468	3
0	19.45	-0.00277884	0.010091	0.00911132	2.71757	5
1	72.7	0.00682977	0.00127668	-0.00134235	-0.9056	6
1	23.76	-0.0079411	-0.00589957	-0.00500613	NA	4
0	74.5	-0.000332755	0.00261855	-0.00126367	0.1031	4
0	41.43	0.016122	-0.000284686	0.0083023	0.81544	5
1	45.85	-0.016472	-0.0271296	-0.0121984	0.77842	5
0	72.6	0.0338619	-0.0192495	0.0415111	-0.27958	3
1	56.92	-0.0149254	0.0091061	-0.0129722	-0.38258	5
1	76.57	-0.00838952	-0.038534	0.0181845	-2.27979	1
0	49.9	0.0036017	-0.00259446	-0.00628289	-0.30509	2
0	75.19	0.0430279	0.00710737	-0.0134106	0.01094	1
0	56.07	0.00410413	0.00323298	0.000526032	0.41203	4
1	43.96	0.0338481	-0.00154808	0.0014491	NA	4
0	46.83	-0.044196	0.00615155	0.0166161	1.04893	4
1	65.66	-0.012123	0.0180791	-0.0173996	0.58474	4
0	46.21	0.000916469	0.0153861	-0.0139944	NA	4
1	46.15	-0.0353083	0.0189416	-0.0111852	NA	2
0	62.84	0.000438066	-0.0305483	0.0172949	0.28029	2
0	60.71	-0.00831853	0.00111206	-0.000931014	0.22205	1
0	43.77	-0.00966805	0.00554151	-0.0102624	NA	2
0	25.73	-0.0325457	0.00386343	0.0142997	NA	2
0	NA	-0.0156292	0.00621155	0.00209313	NA	2
0	27.26	-0.00430847	-0.00161305	0.0181546	1.10201	3
0	41.54	0.00685484	0.000982088	-0.0310475	0.67797	3
1	50.36	0.00451107	-0.00406489	-0.00215011	-0.78945	2
0	60.22	0.0204097	-0.0207496	0.039435	-0.44804	4
1	40.3	-0.00358029	0.00640637	-0.00886989	NA	6
0	68.55	-0.00960609	-0.00172783	0.00286503	NA	5
0	51.31	-0.00605395	-0.00289271	-0.00617573	NA	5
0	36.21	0.000759789	-0.00338909	0.00887949	0.21597	4
0	37.66	0.00195639	-0.00116677	0.00522047	NA	3
0	20.09	-0.0171843	-0.00387072	-0.00288106	-0.83839	2
0	44.95	-0.00727546	0.00770106	2.02967e-05	-0.35533	2
0	41.16	-0.00235176	0.00227731	0.00166119	NA	4
0	67.58	-0.0107556	-0.00427097	0.000977326	NA	4
1	73.19	-0.00527431	-0.00316428	-0.00386951	NA	2
0	35.12	0.118345	0.00131887	-0.0278373	0.95352	4
1	61.96	-0.0201809	0.0269273	-0.0180867	-1.13324	6
0	30.27	-0.0236781	0.0069058	0.00710377	NA	1
1	61.4	-0.00703	0.00609271	-0.0111813	0.78038	5
0	NA	0.00917496	-0.00422106	0.00437488	NA	2
0	51.62	0.0026967	-0.00161544	-0.00473942	NA	2
0	44.19	-0.0137079	0.0311672	-0.00819233	-0.06486	4
1	NA	0.0230579	-0.00632746	-0.00584327	-1.04768	2
0	28.73	0.0185315	-0.01434	0.0210601	NA	2
1	31.99	0.112938	0.00522048	-0.0263669	NA	4
1	48.58	-0.00816275	0.00198141	0.000838916	NA	1
1	59.6	-0.000226903	-0.00605674	0.0130717	NA	2
1	60.54	0.165054	0.00650248	-0.0433279	NA	4
0	68.71	-0.00846482	0.0201442	-0.0226914	1.08164	2
0	68.97	-0.0390428	0.0230102	-0.0029805	NA	1
0	58.16	-0.00140452	0.000370153	-0.000112325	NA	1
0	37.04	-0.0221103	0.0128152	0.00856066	NA	1
0	50.94	0.0278989	-0.0141112	0.0285096	NA	3
0	47.51	0.0225779	-0.00857825	0.00946049	NA	5
0	54.48	0.000177013	-0.00298608	-0.00364768	NA	1
0	NA	-0.0102466	-0.0170075	0.00262353	0.58136	2
0	39.79	-0.0444005	-0.16254	-0.0289028	1.01257	1
0	37.42	-0.0120271	-0.00116531	-0.00123891	NA	2
0	46.94	-0.00706031	0.0132196	0.00454463	NA	2
1	38.5	0.00956637	-0.000612676	-0.00597928	NA	5
0	34.43	-0.0193373	0.024116	-0.0195671	NA	2
0	56.62	-0.0401581	0.00601674	0.0131702	NA	2
0	74.94	0.00701043	0.00480027	-0.00293655	NA	5
1	NA	0.00195763	-0.00148555	0.00410141	0.75377	4
0	30.46	0.00497811	-0.00252882	-0.000382553	1.12174	5
1	NA	-0.00992805	0.006309	-0.000576476	NA	4
0	47.57	-0.00584054	0.00149959	-0.000329716	1.37657	4
0	64.62	0.0281083	-0.000267184	0.00239649	-0.82398	4
0	70.16	-0.012738	-0.0040934	0.023842	-0.43687	6
0	21.93	-0.0180876	0.00663373	-0.00251775	1.47223	1
0	47.31	0.022947	0.00231745	-0.00132821	-0.15738	2
0	30.13	0.0159439	0.00148444	-0.00800124	0.82329	1
0	76.17	0.0554094	-0.0136698	0.0259175	NA	6
1	46.32	-0.00853018	0.00164499	-0.00326334	NA	6
1	52.48	-0.011334	0.00325924	0.00123287	NA	1
0	27.25	-0.0182072	0.00865812	-0.00368545	-0.37544	1
1	65.67	-0.00872804	0.000685717	-0.000617299	NA	4
0	39.8	-0.0142714	0.000397279	0.00370953	NA	1
0	33.11	-0.0126851	0.00994178	-0.00355036	NA	6
1	33.38	-0.0298183	0.0182214	-0.00537597	NA	4
0	45.17	-0.0104442	-0.00471264	0.0174474	NA	4
0	35.19	-0.00849266	0.000264449	0.00742921	NA	1
1	74.87	-0.00110351	0.00169727	-0.00483114	NA	5
0	42.92	-0.00657436	0.00394612	-0.00329533	NA	4
1	53.17	-0.00978424	0.0104558	-0.010927	NA	4
1	59.5	-0.0120494	-0.00509119	-0.00625236	NA	6
0	60.47	-2.86413e-05	0.00315142	0.00177023	NA	2
1	52.02	0.0492275	-0.00649105	0.00347257	NA	2
0	57.01	0.0155317	-0.00850631	-0.005298	NA	1
0	54.47	-0.0326696	0.0215445	-0.00248038	NA	1
0	61.77	-0.00842248	0.00849091	-0.000364283	NA	4
0	44.18	-0.00864762	0.00131186	-0.00170427	NA	5
0	33.59	0.000383466	0.00414601	0.00290059	0.11129	2
1	61.21	-0.00993601	-0.00492225	0.00380772	NA	3
0	50.73	-0.00275881	0.0063014	-6.95824e-05	NA	2
1	56.13	-0.00968509	0.00142986	-0.0116728	NA	4
0	59.51	-0.0055954	0.00541387	-0.00147094	NA	1
0	76.91	-0.00962619	0.0041535	0.00883263	NA	2
0	51.88	0.00517827	-0.0077865	-0.00741803	NA	2
0	35.83	-0.00611887	0.00542543	0.000301178	-0.00586	2
1	65.21	-0.00940513	0.00144397	0.00201398	NA	4
0	49.39	-0.0123595	0.000411484	-0.00425834	1.45527	2
1	51.15	-0.0238868	0.0145316	-0.00986521	NA	2
0	74.25	-0.0103842	-0.00458186	-0.004012	NA	1
0	57.64	0.0323789	-0.00388427	0.013117	NA	6
0	27.5	-0.00689801	0.00113869	-0.00661302	NA	1
0	51.58	-0.00395895	-0.00133616	-0.00361313	NA	4
0	51.8	-0.040008	0.0340526	-0.0150835	NA	1
0	41.06	-0.0157705	-0.00109598	-0.00902317	0.39665	2
0	55.89	0.0539715	-0.00876808	-0.000441479	NA	4
0	40.84	-0.00696097	0.000696935	-0.00073394	NA	4
1	48.59	-0.00926666	0.00336569	-0.0161661	NA	4
1	51.88	-0.00198826	0.00317503	0.00233125	NA	1
1	40.29	-0.00848988	0.00260995	-0.00353744	NA	1
0	45.07	0.0431518	-0.0117344	0.0273907	0.52231	5
0	58.38	0.000956437	-0.00761699	0.0435717	NA	4
0	49.08	-0.0239936	0.0150014	-0.00904669	NA	5
0	44.23	-0.0280962	0.0190963	-0.0192976	0.56189	2
0	56.87	-0.00027277	-0.000761012	0.000742447	NA	2
0	40.43	0.0034098	-0.0085662	0.00931951	NA	2
1	47.71	-0.0193796	0.0161739	-0.00542099	NA	2
0	57.76	-0.00397814	0.000718443	-0.00302761	NA	4
1	56.11	0.00504071	-0.00356444	0.00436863	NA	2
0	45.09	-0.0129851	0.000992512	-0.00032454	NA	6
1	46.07	-0.00481191	0.0112329	-0.00722257	NA	2
0	50.87	-0.0299975	0.00800183	-0.00459837	NA	1
1	45.64	-0.0216732	0.0151949	-0.0133175	NA	4
0	48.97	-0.0122921	0.00843539	-0.00690138	NA	1
0	55.73	-0.0244211	0.0113821	-0.00499774	NA	1
0	52.28	-0.0056189	0.00426175	0.000538936	NA	4
0	56.14	-0.0046754	-0.00460393	0.0003793	NA	4
1	59.61	-0.0266222	0.0166123	-0.00291141	NA	1
0	56.51	0.000159528	-0.00250811	0.0121358	NA	6
0	44.82	-0.0105302	0.00906922	-0.000581578	NA	1
0	49.67	-0.0125765	0.000964988	0.00419918	NA	5
0	29.01	-0.0199806	0.00906702	-0.00718238	NA	5
1	73.44	-0.0072534	0.00213851	-0.00342117	NA	4
1	66.67	-0.00763138	0.00252949	-0.00669157	NA	3
1	46.27	-0.00372724	0.00110289	-0.00021654	NA	2
0	29.8	-0.0122083	0.00428891	0.000344443	NA	2
1	47.18	-0.00641747	-0.00166313	-0.00193958	NA	4
0	61.76	0.113245	0.00796771	-0.0238167	0.19151	2
0	25.48	-0.0422454	0.0158785	-0.00185029	NA	2
0	38.29	-0.0262308	0.0202189	-0.0143607	-0.73194	5
1	50.56	-0.00881653	-0.00455438	-0.00283527	NA	5
0	45.33	-0.00510617	0.00330023	-0.00169929	NA	5
0	53.16	-0.00670233	0.00183272	0.00711106	NA	2
0	52.92	0.022217	-0.000531371	-0.00264897	NA	1
0	47.63	-0.018656	-0.0251032	-0.0104141	1.0468	6
1	56.73	-0.0347967	-0.161325	-0.0406505	NA	2
0	50.79	-0.0219474	0.00375911	0.0160135	0.93393	2
0	41.47	0.0124271	-0.00350033	0.0153714	2.09531	2
0	52.44	-0.0107029	0.00386623	0.00171618	NA	4
0	69.2	0.022892	-0.00410555	0.0110028	NA	4
0	54.55	-0.00568926	0.000575159	-0.00323817	NA	4
0	57.5	0.0127151	0.00678415	-0.00620972	NA	2
1	57.39	0.000374684	-0.00148397	-0.00532405	NA	4
0	43.79	-0.00624285	0.00113027	-0.0144724	NA	1
0	31.45	0.0280849	-0.00670062	-0.00509768	NA	4
1	66.46	-0.0103338	0.00373896	0.00441857	NA	3
0	40.52	0.110582	0.0024235	-0.0323027	NA	4
0	45.38	0.00189629	0.00241063	-0.00448291	NA	2
0	62.13	-0.0026864	0.00431104	0.00495357	-1.3113	4
0	51.04	0.0234722	-0.00562704	0.0186038	-0.52566	5
0	61.9	-0.00371051	-0.00357451	0.0048476	0.34563	4
1	43.68	-0.017971	0.00288877	0.0147567	NA	5
0	73.07	-0.0105883	-0.00188077	-0.00208133	NA	4
1	73.34	-0.00770429	0.00667325	0.00750667	NA	2
0	43.98	-0.0128489	0.00867004	0.00407651	1.77248	2
1	71.56	0.00278322	-0.00165644	-0.00808414	-0.61936	2
0	69.48	-0.00856684	0.00764198	-0.00509666	-0.29018	1
1	53.9	-0.00333937	0.00752998	0.000204914	NA	2
1	73.28	-0.0208795	0.00658985	0.00666037	NA	2
1	73.05	-0.018249	0.0103287	-0.00526148	NA	4
0	41.61	-0.000114019	0.00117361	-0.00319254	0.03977	4
1	67.78	0.106512	0.00733454	-0.0285892	-0.9552	4
1	57.93	0.0412856	-0.00631761	0.010904	-0.3502	6
1	21.68	0.0307157	0.0116729	-0.0101326	-2.05636	2
1	82.6	0.0416903	-0.0099232	0.0179716	-2.59972	4
1	34.95	0.0445832	-0.0169283	0.00999876	0.88686	1
1	60.03	0.0221999	-0.0144327	0.0094548	-0.1002	3
1	72.22	-6.03892e-05	-0.00263821	0.0117766	0.1982	4
1	50.31	-0.0134438	-0.0139832	-0.000224183	-0.00136	1
1	38.38	-0.00521954	-0.0170146	0.00693567	0.46462	1
1	60.24	-0.0230676	-0.00307855	0.0097187	-0.08789	4
1	44.88	0.0329283	-0.00476143	0.0215091	0.0016	4
1	74.64	0.0404571	-0.00665687	-0.001587	-1.36711	5
1	75.26	-0.00651622	-0.00995537	-0.00976538	-0.52286	3
1	66.3	0.0474293	-0.00584032	0.0109416	-1.66683	3
1	66.89	-0.0117881	0.00222293	0.0146218	-0.75382	2
1	51.64	-0.00730797	0.00148413	0.00712781	0.97427	1
0	50	0.0268892	-0.00625963	0.00223681	0.13809	3
0	73.83	-0.0159768	0.0058461	0.00281204	NA	1
1	73.18	-0.00594665	0.00388492	-0.0012986	NA	5
0	73.08	-0.0101364	0.00230054	0.00794863	NA	2
1	72.92	-0.0142143	0.00140637	0.0101149	NA	2
0	72.92	-0.015147	0.004821	0.011	NA	5
0	41.99	-0.00775335	0.00254728	-0.00905218	NA	2
1	61.62	0.0277788	-0.00768406	0.00279275	0.38253	4
0	43.79	-0.016742	-0.0127618	-0.00716327	0.71045	5
0	58.04	0.0166403	-0.0189485	0.0463603	-0.01648	4
0	57.21	-0.0121648	-0.0029725	0.0143957	NA	2
0	73.28	-0.00677095	0.000898041	0.00118391	NA	1
1	72.78	-0.00373312	0.00140752	-0.00140142	NA	4
1	73.7	-0.00970192	0.00357486	0.00851539	NA	4
0	73.54	-0.00696047	0.00196286	0.00259199	NA	1
0	41.92	-0.00597862	0.00999881	-0.00354971	NA	2
0	48.94	-0.0113483	-0.00274144	-0.0202414	1.61199	3
0	49.71	-0.0167999	0.0116777	-0.00440423	1.48865	2
0	52.88	0.0021218	0.0024811	-0.012673	1.91281	1
0	44.72	-0.0313961	0.0192283	-0.00138871	0.14661	1
1	54.65	0.00277724	6.4846e-05	-0.00465328	NA	2
1	73.39	-0.00792954	0.00212765	-0.00490588	NA	4
0	44.7	-0.00469576	0.00254492	-0.00188451	NA	4
1	72.74	-0.00983401	0.00125193	-0.00263585	NA	4
0	72.79	-0.00852809	0.00296531	0.000922931	NA	2
1	36.35	-0.00339429	-0.000120759	-0.00376041	NA	1
0	50.94	0.0152897	-0.00291146	-0.00501386	NA	4
0	70.45	-0.00867578	0.0011459	-0.00754051	NA	2
0	50.06	0.029922	-0.0055596	0.00485355	0.19418	3
0	37.59	-0.0289503	-0.0117064	0.0135014	NA	2
1	56.5	-0.00898665	-0.0147389	-0.00888787	NA	2
0	61.3	-0.0193149	0.00747092	0.00531933	0.11025	4
0	72.82	-0.00604391	0.00115398	0.00315041	NA	2
0	73.48	-0.00957697	0.00436843	0.00605157	NA	2
0	73.27	-0.00314392	-0.00132021	0.00140128	NA	2
0	28.97	-0.00168871	0.00314244	-0.00514574	NA	5
1	73.3	-0.00802756	-0.000593815	-0.00292673	NA	4
0	36.39	-0.00329177	0.000267834	-0.00120028	NA	4
0	61.52	-0.0293459	0.0188597	-0.0196351	-0.634	3
0	39.34	0.00106975	-0.00152439	1.12411e-05	NA	1
0	56.62	-0.0084261	-0.00855231	0.00583966	0.66454	4
0	46.83	-0.000777111	-0.00744291	-0.00713927	1.43185	4
1	58.34	-0.00622843	0.0174988	-0.00126362	-0.45199	2
1	66.44	-0.0104633	0.00361088	0.001109	NA	4
0	34.33	-0.0103896	0.00793184	-0.000337618	NA	1
0	47.12	-0.00775166	0.00243665	-0.00531561	NA	4
0	35.33	-0.00738392	0.00150331	-0.00384006	NA	1
1	72.72	-0.00735013	0.0052205	0.000796917	NA	5
0	48.46	-0.00866962	0.000828	0.00103002	NA	1
0	41.98	-0.00973299	0.00177501	0.0185382	NA	1
0	55.15	-0.0434362	0.0335378	-0.0161009	1.42977	5
0	34.49	-0.0174681	0.00677591	-0.0109106	1.23974	2
0	72.92	0.00538257	0.00327797	-0.0124493	-2.13546	4
0	59.99	-0.00317798	0.00674596	0.00244911	0.00926	1
0	32.8	-0.00796248	0.000489994	-0.00476554	NA	4
1	66.67	-0.00755046	0.00117829	0.000564957	NA	1
1	37.57	-0.00651726	0.00428494	0.00189311	NA	6
0	72.7	-0.0105657	-0.000322267	-0.000161988	NA	4
1	57.87	-0.011191	-0.00107516	-0.000695314	NA	1
1	73.01	0.00162107	0.000596297	-0.00177975	NA	1
0	73.19	0.0155449	-0.00398859	0.0140977	NA	2
0	70.92	-0.0357916	0.018453	-0.00868084	-0.96772	2
0	69.87	-0.0501708	0.0397181	-0.0315092	-0.64299	4
1	73.17	0.00697634	-0.000849737	0.0016737	NA	5
0	73.18	-0.00411565	0.000146152	-0.00180205	NA	2
0	73.88	0.0181408	-0.00261849	0.00771051	-0.36243	4
1	72.84	-0.00269779	0.00275046	-0.00473397	NA	4
0	74.04	0.00790704	0.00478686	-0.00263474	-1.48508	1
1	73.64	-0.00732555	0.00260859	-0.00272904	NA	4
0	73.41	0.00405443	0.00131833	0.00243191	NA	1
1	72.9	-0.010034	-0.00670363	-0.00176201	NA	1
0	32.95	-0.0323771	-0.17399	-0.0372757	1.1313	1
0	68.1	-0.0338733	0.0144596	-0.0110653	1.19278	4
0	73.18	-0.00642166	-0.0036397	-0.0057255	NA	1
0	73.29	-0.00122916	0.00484128	-0.00649689	NA	2
0	54.67	-0.00591157	-7.36598e-05	-0.00591487	NA	1
0	73.02	-0.0117295	-0.00155927	0.00212479	NA	4
1	73.16	-0.00790241	0.00672512	0.00610505	NA	5
0	58.21	-0.0115549	0.00230642	-0.00390699	NA	1
0	76.13	-0.00415409	0.00258971	0.00319179	NA	1
1	42.24	-0.00190759	0.00232493	0.0017793	NA	4
1	41.56	-0.0126575	0.0087952	-0.00109577	NA	4
0	72.97	-0.0115121	0.00334397	0.00589582	-1.93062	4
0	50.66	0.021065	-0.00222886	-0.000254475	0.80605	2
0	72.76	-0.00309959	-0.00353928	0.00563797	NA	4
0	53.55	-0.0115916	0.00131708	0.0115782	NA	2
0	63.61	-0.0079468	-0.00250656	0.000500129	NA	1
0	56.94	-0.00529359	-0.00938853	-0.00259105	NA	4
0	54.24	-0.0145298	0.0213043	-0.00355868	0.51969	3
0	72.88	-0.0146367	0.00933954	-0.0061147	NA	1
1	73.21	-0.0190538	0.00980076	-0.0133983	NA	1
0	27.58	-0.00668119	0.000105145	0.00356558	NA	5
0	72.88	-0.000922033	-0.00135357	-2.1701e-05	-1.00415	2
0	73.3	0.00978383	-0.0069175	-0.0115254	-0.83645	1
0	45.84	-0.00847454	0.00189585	-0.00117388	NA	2
1	73.29	-0.00687718	-2.3436e-05	-0.0067463	NA	5
0	72.72	-0.00844699	0.00388002	-0.0038715	NA	1
0	72.75	0.015102	-0.00628951	0.00712996	NA	2
0	73.32	-0.0111594	0.00435353	-0.00747991	NA	1
1	73.22	-0.0046418	0.00749434	-0.00389828	NA	6
0	41.53	-0.0217221	0.0239393	-0.0209887	2.24414	1
1	42.01	-0.00976641	0.00664598	0.00796446	NA	2
1	72.9	0.00255098	-0.0136074	0.0431035	NA	2
0	44.71	-0.00851755	-0.00160495	-0.0222107	0.88442	5
0	70.14	-0.0188144	0.0268559	-0.0124928	-2.8293	1
0	49.78	-0.0294396	0.0167959	-0.00748006	0.00923	5
1	64.93	-0.00615057	0.000899096	-0.00709952	NA	2
0	73.14	-0.00721743	-0.00306169	-0.00192565	NA	1
0	72.7	-0.00381154	0.00305512	0.00290826	NA	1
0	70.8	-0.0219411	0.0167212	-0.0153929	-0.04733	1
0	72.99	-0.0243892	0.00688382	-0.0117651	-1.85336	4
0	69.35	-0.0169183	0.011653	-0.0094048	-1.08808	2
1	69.35	-0.0299828	0.0171277	0.000323319	-0.8184	1
0	73.75	-0.020526	0.0207023	-0.0110544	-1.49833	4
0	72.12	-0.00641962	0.00476014	-0.00278494	NA	4
0	71.64	-0.0264406	0.0182579	-0.0206112	NA	1
1	73.37	-0.0121219	0.00709566	-0.00322429	NA	4
0	73.94	-0.0271098	0.0190775	-0.0155486	-0.01165	3
0	62.03	-0.0123511	0.00452703	-0.00277221	NA	6
1	60.55	-0.0121105	0.00245128	0.00613407	NA	1
0	64.24	-0.0116569	-0.0018498	0.0063662	NA	1
0	73.61	0.00506077	-0.00155108	0.00213262	NA	2
0	72.65	0.0139806	0.00828631	-0.00986394	NA	4
1	73.1	-0.00707235	0.00258953	-0.00360048	NA	4
0	68.83	-0.025435	0.0215135	-0.0237999	-1.92263	4
0	31.42	0.0380105	0.000100071	0.00157996	1.512	1
0	73.01	0.00144539	0.00975494	-0.00145037	NA	2
0	70.31	-0.0101019	0.00180951	0.0101663	-0.33612	2
0	73.52	-0.00789532	0.00515805	0.000998807	NA	2
0	40.42	0.00100815	0.00930372	-0.00671734	1.60639	5
0	35.85	-0.0095844	-0.000815649	-0.00223705	NA	2
0	73.41	-0.00779223	0.000596952	-0.00724373	NA	2
0	35.64	-0.00747004	0.0069264	-0.00155068	0.06795	1
0	68.85	0.00282917	0.000109375	-0.0122033	NA	4
0	73.19	-0.00241811	-0.0047399	0.00085735	NA	2
0	74.31	0.0299628	-0.00257856	-0.00665051	-1.15955	1
0	68.5	-0.0162206	0.0132157	-0.00844798	0.64937	2
0	45.02	0.0075492	-0.00688373	0.0170896	NA	2
1	36.59	-0.0340929	0.0219996	-0.00482882	0.21937	6
0	72.44	0.0419835	0.00261992	0.0014887	1.26342	1
1	73.23	-0.00117321	0.000856508	0.00429996	NA	2
0	71.55	-0.00812739	0.00152075	0.00122332	0.034	1
0	73.67	0.00301166	0.00969396	-0.00704107	-1.02667	4
1	49.17	-0.0237494	0.0144958	-0.0082914	NA	2
0	72.93	-0.00375594	0.00929966	-0.00352029	NA	1
0	60.13	-0.0174592	0.012122	-0.0135664	NA	4
0	43.76	-0.00401792	-0.00524352	0.00377298	NA	4
1	60.96	0.00589501	0.00719223	-0.00307365	NA	6
0	70.22	0.00078819	0.010162	0.00156437	0.28987	1
0	67.42	-0.00971304	0.00693526	-0.00378471	NA	1
0	72.58	0.00298174	-0.000440501	-0.000658443	NA	1
1	47.48	-0.000784201	-0.00250937	-0.00477455	NA	3
1	56.81	-0.0145971	0.00569623	0.00534158	2.48138	3
0	73.52	0.0136672	-0.00494104	0.00402794	NA	2
0	73.68	-0.0103243	-5.98032e-05	0.0029049	NA	3
0	49.51	-0.00816498	0.00335966	-0.000218785	NA	1
0	72.33	0.00442811	-0.00616374	-0.00489482	-0.89436	6
0	72.62	-0.00877255	0.000860782	-0.00418774	NA	2
0	72.07	-0.00936501	0.00542735	-0.00422878	NA	2
0	72.91	-0.00610583	-0.000788945	-0.00521955	NA	1
1	67.52	-0.00900872	-0.000215111	-0.00123632	-1.24859	2
1	54.24	0.00112436	0.000168387	0.00577188	0.05307	1
1	41.15	-0.00741947	0.00430853	-0.00252324	0.01404	1
1	48.28	0.0110392	-0.00606536	-0.00130756	-0.42285	4
1	64.47	0.0170653	-0.0118678	0.000489318	-1.43805	2
1	82.75	0.0205269	0.0010947	-0.00521913	-0.18735	4
1	66.64	-0.0193733	0.0139467	-0.0208158	-1.06998	3
1	70.52	-0.00711127	-0.00126335	-0.000795336	-0.26783	4
1	53.81	-0.00932464	-0.000743347	-0.00811927	0.8257	1
1	33.3	-0.00609777	-0.00555826	0.00458437	-0.37445	4
1	77.02	0.0250004	-0.00314273	0.0178852	-2.5803	1
1	57.53	-0.00920862	-0.000909256	0.00366177	-0.70606	4
1	43.8	-0.0129709	-0.0265082	0.27286	0.00017	5
1	70.44	0.0219677	-0.0060501	-0.00376389	-1.08489	1
1	75.76	-0.000653095	-0.00223366	0.00495984	-0.48281	1
1	63.24	-0.00929124	0.0116193	-0.0129352	-0.02814	1
1	70.97	0.00366745	-0.00258218	-0.000389593	-1.21694	5
1	18.77	-0.0147981	0.000378203	0.00451126	-0.71805	1
1	58.22	0.0004175	-0.00156911	0.0078015	-0.43607	4
1	23.85	0.00481528	0.00303722	-0.0038003	-0.08859	1
1	75.95	-0.0173882	0.00406903	0.00371953	-0.99589	2
1	75.47	0.0233208	-0.00764245	-0.00409964	-1.6612	4
0	36.22	-0.0568977	0.00555995	0.00531797	NA	2
1	69.49	-0.0201568	0.00919085	-0.00139979	0.45523	4
0	42.89	-0.0193397	0.0023398	-0.00156592	NA	5
1	35.63	-0.0383391	0.00727829	-0.00315562	-0.49701	1
0	33.23	-0.0328503	0.000629403	-0.00476509	-0.03439	3
1	43.33	-0.0462803	0.0121231	0.0338558	NA	4
1	71.57	-0.00855163	-0.00490783	0.00434069	-0.79397	2
0	80.23	-0.0161144	0.00662131	-0.00331303	NA	4
0	53.81	-0.0198158	0.00800522	0.00547438	1.24655	4
1	65.13	-0.0212651	0.00132619	-0.00209755	-1.15822	2
0	66.32	-0.0240725	-0.00100402	0.00436159	-0.17509	2
0	76.73	-0.0278491	-0.00272866	0.00196505	-0.23059	1
1	46.81	0.0305161	-0.0170713	0.0033588	NA	4
0	25.72	0.0115616	-0.0160549	0.0212762	1.76282	6
0	47.31	0.0273654	-0.0141333	0.00488546	NA	2
1	50.44	0.0324301	-0.00972232	0.0202503	NA	1
0	74.44	0.0338101	-0.00698813	0.00682325	NA	1
1	59.38	-0.000352862	-0.0013158	0.00103557	NA	1
1	88.27	0.0141124	-0.0341346	-0.0386217	NA	1
1	69.31	0.0722873	0.0973225	-0.029249	NA	4
0	72.32	0.0768453	0.102021	-0.0338641	NA	6
0	66.29	0.0570226	-0.0964034	-0.0652444	NA	4
0	58.62	-0.0277134	0.00528861	0.00706677	NA	6
0	48.87	0.0813832	0.137119	-0.0607826	-0.13578	6
0	18.75	0.0347464	-0.0514134	-0.0136159	NA	4
0	36.56	0.0878274	0.118745	-0.0668826	NA	5
1	43.59	-0.00450985	-0.00325666	-0.000192258	NA	1
0	49.66	0.082227	0.137578	-0.0516265	0.51302	4
1	70.85	0.0456536	-0.0241353	0.00098362	NA	3
1	32.07	0.0615567	-0.05655	0.0544098	-0.31973	4
0	39.08	0.0459318	0.0372225	-0.00927026	-0.37047	2
0	28.31	-0.00603597	-0.0212277	0.0213604	NA	5
1	44.32	-0.019457	0.00212586	-0.00295354	NA	4
0	57.77	0.0297779	-0.0152944	0.0258395	-0.63242	5
0	65.92	0.0220159	-0.0342723	0.00689533	NA	1
1	36.37	0.018864	-0.0113067	0.0167758	0.47103	2
1	52.68	-0.0341952	0.00392642	-0.0192433	-1.28022	2
0	42.67	0.0187267	-0.00344359	0.0107082	NA	2
1	43.66	0.0466983	-0.021856	0.0153602	NA	1
1	87.57	0.0435177	-0.0763443	0.0261812	NA	5
1	67.46	0.0469164	-0.0260997	0.0105333	NA	4
1	43.85	-0.0224545	0.0106654	-0.00284041	NA	2
0	67.05	0.0162764	-0.0131698	0.0168728	NA	1
1	68.21	0.021017	-0.0130277	0.00700411	NA	4
0	20.89	-0.0223192	0.00435571	-0.00269654	NA	4
1	51.71	0.0179273	-0.0318047	-0.00324381	-0.40387	4
0	17.12	0.0260497	-0.018837	0.0207438	NA	1
0	60.05	0.0317149	-0.0366161	-0.010913	-0.9834	1
0	69.33	0.019151	0.00489949	0.014118	-0.89353	5
0	61.92	-0.00896436	-0.00101651	-0.00138657	NA	2
0	26.9	0.0249068	0.0277847	0.0167982	2.18665	2
0	47.64	-0.00619338	-0.0028843	-0.00355513	NA	2
0	56.66	0.0279717	-0.0243264	-0.00385295	-0.76955	6
1	63.61	0.0827444	-0.0457322	0.0351104	NA	1
1	16.84	-0.0108424	-0.0254505	-0.0165139	NA	2
1	76.49	0.011823	-0.0113912	0.00657657	-1.47657	3
1	55.44	0.0108738	-0.0224286	0.0524677	0.24807	5
0	24.99	-0.0197834	-0.00458854	-0.0153425	0.83259	2
0	67.08	-0.0174656	-0.00123526	0.0134015	0.4148	5
1	36.93	-0.0392287	0.00468225	0.00688358	0.79493	3
1	52.02	0.00310769	-0.00592162	0.00884408	NA	5
0	58.01	-0.0200956	0.00247587	-0.000863355	1.49482	2
0	27.38	-0.0505893	0.022102	-0.0129484	1.04438	5
0	62.84	-0.0480671	0.0059406	0.0114914	-1.15165	1
1	44.21	0.00931911	-0.0312414	0.00431641	0.82197	4
1	47.86	-0.0163686	-0.00716843	-0.0166529	0.06639	4
0	34.17	-0.0123726	-0.00417959	-0.000251454	0.41995	5
0	29.79	-0.0155833	0.00383109	-0.00586749	1.88728	4
0	75.01	0.00457249	0.0112473	-0.00518106	-0.03401	2
1	39.47	-0.0206359	0.00394875	0.000217801	-0.38663	3
0	53.9	-0.0279043	0.00573149	-0.0077425	0.87117	1
0	33.08	0.0769414	0.0196733	0.0306454	0.89502	1
0	66.54	-0.0573945	0.0222329	0.0631468	0.00931	2
0	27.8	0.0303244	-0.0045308	-0.0142137	NA	3
1	37.51	-0.0162775	-0.00113333	-0.0073909	0.78649	4
0	62.63	0.110882	0.209914	-0.0889878	-2.52026	4
0	64.11	-0.0239163	0.00506205	-0.00108602	1.12737	4
0	46.94	-0.0278129	0.00822457	0.010458	1.64838	1
1	33.54	-0.0249751	0.00576311	-0.00243711	NA	1
1	43.79	0.00782396	0.0046751	0.00129084	0.15302	3
0	42.82	0.024289	-0.0876359	-0.132081	1.48545	4
0	77.56	0.0603549	-0.131253	-0.184938	-0.99592	2
1	26.98	-0.0254917	-0.00226389	-0.0124848	-0.30887	2
0	59.01	-0.00145249	-0.00513141	0.0112905	1.41321	2
0	54.62	0.00206363	0.00729212	0.00140723	-0.3308	1
0	66.97	-0.0225491	0.00476161	-0.00308093	0.91212	5
0	43.48	0.0409919	-0.0150552	0.0206107	0.15458	5
0	55.35	-0.0200275	0.000903109	-0.000582318	NA	1
0	25.79	-0.016451	0.000972642	0.000989452	-1.05477	6
0	51.9	0.0194154	-0.00221343	-0.0108342	0.74294	4
0	51.59	-0.00172601	-0.010668	-0.0134235	NA	5
1	41.76	0.0626	-0.11549	-0.204397	0.119	5
0	56.75	-0.0388458	0.00708035	0.0283881	0.65924	4
0	58.22	-0.00396853	0.00472231	-0.0104704	-0.15704	2
0	46.68	-0.00320436	-0.00706975	0.0143545	NA	2
0	68.72	0.00209282	-0.00462215	0.0107675	-1.31343	5
1	55.52	-0.0217768	0.00511375	-0.00854345	-1.83687	5
1	83.07	-0.0220688	0.0033525	0.00552948	-1.44117	4
1	60.18	-0.0334142	0.0135074	0.0144985	-1.67741	2
1	64.5	-0.0153306	0.00599132	0.00561441	-0.68791	4
1	52.4	-0.0137954	-0.00409679	0.00491443	NA	1
1	54.01	-0.0310176	0.00604959	0.0103388	NA	2
1	62.99	-0.0270614	0.00761474	0.00175065	-1.97581	1
0	58.51	-0.0245227	0.00563064	0.000632221	0.78965	4
0	37.02	-0.0102693	-0.000457873	-0.00213982	NA	3
1	76.33	-0.0280487	0.00692384	0.000659243	NA	4
1	59.37	-0.0309611	0.00534314	0.00563568	NA	5
0	61.62	0.0632749	-0.128748	-0.177852	NA	2
0	64.47	0.0699083	-0.139451	-0.2179	-0.12437	2
0	65.42	-0.0440042	0.0130582	-0.0140475	NA	2
1	25.22	-0.0410646	0.0172435	-0.0166197	NA	1
1	53.22	-0.0404836	0.0164776	-0.0124338	-0.73175	6
0	57.19	-0.0227729	-0.0105289	-0.015135	NA	2
1	67.66	-0.0336265	0.0109752	-0.0159952	-0.85131	5
0	47.58	-0.0304968	0.00124585	-0.0178883	NA	1
0	45.47	0.0627814	-0.117915	-0.215548	1.19647	1
1	81.05	-0.0418382	0.00608712	-0.0166704	NA	1
1	34.89	0.00736707	-0.00258541	-0.0126424	0.61661	4
0	62.37	-0.0191674	0.00172793	-0.00277958	NA	4
0	74.56	-0.0283428	0.00509014	-0.00567401	-0.79955	5
1	50.65	-0.0237661	0.0122536	0.00525523	NA	6
0	59.25	-0.0274245	0.00213127	-0.0131062	-0.68924	4
0	55.21	-0.0246992	-0.000651386	-0.00182721	-0.64278	6
0	70.04	-0.026448	0.00133235	-0.00278448	0.76836	2
0	74.54	-0.0242833	0.00746968	-0.00466377	NA	5
0	45.78	-0.0134762	0.0063072	-0.00816228	0.97959	4
0	59.46	-0.0100648	0.000479315	-0.0102685	-0.72146	2
0	63.5	0.00115248	-0.0232446	0.00473399	-1.81267	5
0	62.15	-0.0566144	0.0292968	0.0328394	-0.18737	2
1	58.72	0.0300328	-0.012743	0.00676222	0.03367	1
0	32.9	0.0332687	-0.0278068	0.0150344	1.0059	4
1	58.91	-0.00184643	0.00263224	0.00410381	0.47666	2
1	63.68	-0.0165049	0.00245434	0.00817846	-1.17975	2
1	77.79	-0.00876347	0.0116573	0.00050413	-2.24042	4
0	37.14	0.00810217	-0.0664509	-0.114141	1.85506	4
0	40.45	-0.01357	-0.00347367	-0.000193513	1.31409	5
1	53.62	-0.0195937	0.00577642	-0.0023236	-1.16757	4
1	64.29	-0.0163656	0.00255927	0.000985547	-1.30754	5
1	51.92	-0.0151822	0.00260946	0.00446828	0.13383	5
0	64.82	-0.0285521	0.000962555	-0.00369498	-1.50715	5
1	45.53	-0.0225402	0.00939939	0.000709808	0.13598	4
0	54.71	-0.0226187	0.00277687	-0.00221052	-0.48177	1
1	66.13	-0.0202369	0.00589997	-0.00666713	-0.73445	6
1	61.6	-0.027685	-0.00172964	0.00348624	-0.23542	4
1	57.44	-0.0209544	0.00305695	0.00651104	-0.22137	4
0	37.41	-0.0234111	0.0125235	0.00253379	NA	1
1	39.33	0.018236	-0.00976318	0.039608	NA	4
0	36.75	-0.0209886	0.00353924	0.00617021	1.10424	6
1	72.6	-0.000288365	-0.0152981	0.0227611	NA	4
0	62.97	-0.0209267	0.00563506	-0.0067298	0.16042	1
0	33.83	0.00146489	-0.0198302	-0.0688629	1.07632	5
0	32.01	-0.00475205	0.00318413	0.00062893	-0.05691	1
0	72.67	-0.0218269	0.00786036	-0.0061961	-2.05787	5
1	45.16	-0.023889	-0.000494123	0.00357601	NA	3
0	61.9	-0.0286072	0.0103811	-0.00088983	-0.32815	5
1	61.16	-0.0380663	0.00809343	-0.0110265	-0.12572	2
1	68.51	-0.0204515	0.00513179	-0.000472218	NA	6
1	40.84	-0.0227189	0.00321213	-0.00299208	-1.25976	2
0	59.04	-0.0147029	-0.00100403	-0.00606358	-0.08724	2
0	57.3	-0.0359004	0.00758241	-0.0150106	0.36928	5
1	79.49	-0.022502	0.00936786	0.0124042	NA	3
0	44.51	0.0294767	-0.036519	0.0170327	NA	4
1	47.98	-0.0383937	0.000640473	-0.00810067	0.35256	1
1	41.77	-0.00923595	-0.00487223	-0.00634115	NA	2
1	62.54	-0.0144529	0.00205346	0.0152318	NA	1
1	56.1	0.0688743	0.0803665	-0.0123047	0.41078	2
0	60.9	0.0227904	-0.0212614	0.0257403	2.34087	1
0	67.44	-0.0135102	0.00214946	-0.002946	0.54737	5
1	37.55	-0.0316384	0.00418242	-0.011618	1.32611	5
0	31.92	-0.0155309	0.0148898	0.00498371	0.68277	2
0	48.76	-0.0219107	0.00577175	0.0030426	0.79543	4
1	67.5	0.00173973	0.00507788	0.00511178	0.18867	2
0	62.47	0.0111589	-0.0015645	0.00238171	-0.18319	3
0	56.79	-0.06935	0.00816739	-0.0295907	-0.84211	2
1	63.51	0.0182327	-0.0147378	-0.00826961	1.08403	5
1	39.13	0.00727929	-0.00921506	0.00825973	-0.34677	4
1	63.56	-0.0713753	0.00730161	-0.0286863	-1.72581	2
1	71.4	-0.0241535	0.00310182	-0.00701938	NA	5
1	58.18	-0.0273351	0.00241244	0.0012332	-1.68999	1
1	55.82	-0.0244846	0.00283884	-0.000353848	-0.43025	1
0	73.73	0.0178921	0.0155481	0.0105994	0.2625	4
1	75.04	-0.015194	0.00223676	0.00556824	NA	2
0	28.67	-0.0504782	0.0224761	-0.0131492	0.8733	5
1	68	-0.0225284	0.00213392	-0.00914577	0.34014	2
0	26.01	-0.00605213	-0.0123913	0.00727512	1.82532	4
1	52.58	-0.0233213	0.00663969	0.00189825	0.04133	4
1	65.56	0.0397479	0.0138131	-0.0617388	-0.82394	4
1	57.12	-0.0197849	0.0039024	0.000612203	-1.58179	5
1	43.92	0.0369152	0.00593685	-0.00829361	0.44818	1
0	60.56	0.0368702	0.0109162	-0.0673608	0.39457	5
0	42.79	-0.0222497	0.00725778	0.00581964	-0.34975	2
0	67.02	0.0958497	0.0787325	0.0187851	0.19955	2
0	75.62	-0.0352623	0.00715206	-0.00616863	0.82095	4
1	70.82	0.0400106	-0.02462	0.0215532	-1.15848	5
0	60.9	-0.0258921	0.00436344	-0.011339	-0.64382	6
1	71.82	-0.0276405	0.00695692	-0.00896605	-1.40025	1
1	70.88	0.0472306	-0.024145	0.0370088	-0.19532	4
1	54.12	0.04311	0.00586588	0.0354638	-1.08037	4
0	53.27	-0.00988392	0.0103532	0.0287362	0.29808	4
1	70.09	-0.00813062	-0.00332644	-0.00244847	NA	1
0	54.22	-0.0170366	0.00135922	-8.14886e-05	0.39902	4
0	42.77	-0.0359008	0.0073487	-0.0127674	0.48006	4
0	63.21	0.0188415	-0.0060451	0.00733035	-0.09462	1
1	55.36	-0.0261188	0.00358689	-0.0110825	0.49112	3
0	68.59	-0.0228318	0.00454419	-0.00820813	-0.119	2
1	45.08	-0.0236726	0.0073188	-0.00259477	-1.36999	4
0	45.5	-0.0039793	-0.00382385	-0.00246383	-0.30033	6
1	77.89	0.0070199	-0.00637647	0.008161	-0.38131	1
1	71.36	0.0156989	-0.0112113	0.0047944	NA	1
0	63.38	0.00332911	-0.0132092	0.00332406	-0.46954	1
0	53.07	-0.0128647	-0.00638402	-0.00470375	NA	1
1	75.95	-0.018938	0.00796073	-0.00151452	NA	4
0	30.13	-0.0146246	0.00322107	-0.00114955	0.62515	4
1	45.54	-0.029811	0.00769934	-0.00270885	NA	5
0	48.09	-0.0531679	0.00518951	0.00763399	0.26988	1
1	64.44	0.00396467	-0.000426841	0.000407173	-0.12544	1
1	35.99	-0.0212414	0.00921037	-0.00346401	NA	5
1	75.53	-0.0226075	0.00569701	-0.00163777	-0.87255	3
1	51.83	-0.0364788	0.0239503	0.00447099	-0.25429	2
1	71.21	0.0451582	0.00212004	0.028092	-2.98472	2
1	40.85	-0.0337691	0.00648222	0.00224088	-0.19007	2
1	67.4	0.0469593	0.0247135	0.0227916	-0.45197	1
0	44.68	0.112464	0.035684	0.0154165	0.68495	2
0	65.98	0.0406588	0.0163875	-0.058706	-1.05432	5
1	76.24	-0.0386012	0.0161048	-0.0235324	-1.72574	2
0	38.1	-0.0465411	0.0123193	-0.0301851	0.8236	2
0	50.33	-0.0313515	-0.00100284	-0.0211218	NA	1
1	71.88	-0.0493204	0.0251512	-0.0310957	-0.14136	2
1	51.76	0.00228161	-0.0452217	-0.00176531	NA	2
0	57.79	-0.00450777	-0.000109712	0.00130652	1.58249	1
0	62.67	-0.0368963	-0.00226749	-0.018788	0.74317	1
1	31.3	-0.0543471	0.00663096	0.0174222	-0.52561	1
1	61.56	-0.0659342	0.00158426	0.0189037	-1.10216	1
1	34.36	-0.0261992	0.00176321	-0.0018369	-0.24661	2
0	48.41	-0.0415558	0.0170732	0.00295616	0.50027	2
0	64.82	-0.0321648	0.0138994	-0.0137301	NA	4
1	86.12	-0.0448029	0.0039313	-0.0125662	NA	1
1	39.72	-0.0219604	0.000674071	-0.00687387	-0.52457	1
0	74.18	0.00798341	0.000611812	0.011504	0.50826	3
1	60.32	-0.0307304	0.00982413	-0.00305172	-1.88043	2
1	50.55	0.00166867	0.010794	0.00998799	-0.80622	2
0	39.34	-0.026965	0.0157193	0.0180816	0.74437	1
0	32.25	0.0383341	-0.0363534	0.0376746	1.698	3
0	40.12	0.016862	0.00838687	-0.0447727	-0.82775	2
1	88.5	-0.00383273	0.00412429	-0.0102092	NA	1
0	56.71	-0.034856	0.0074214	0.0118803	0.42958	4
1	47.49	-0.0284959	0.00745281	-0.0034432	-0.24209	1
0	50.59	-0.0309608	0.00663694	-0.0134347	0.61741	4
0	31.79	-0.0299174	0.0114593	-0.00930546	-0.32929	2
0	80.06	-0.0372771	0.00519934	-0.0121116	-1.05806	6
0	54.97	0.0343067	-0.072182	-0.0908481	0.3193	1
0	76.18	-0.000991109	0.00778948	-0.00724236	NA	5
1	42.33	0.0139581	-0.0202554	-0.00157469	1.01805	5
0	51.19	0.0371198	0.00155506	0.0277571	NA	5
0	33.45	-0.027108	0.00307988	-0.000672852	-0.13346	1
0	42.95	0.0143565	-0.018724	-0.000747644	NA	4
1	60.04	-0.0206105	0.0110272	0.000972996	-0.92957	6
0	64.24	0.0392616	-0.0164334	0.0196174	-1.10173	3
0	59.82	-0.00778697	0.00408863	0.00982086	0.6951	4
1	56.46	-0.0340645	0.0101304	-0.0151259	-0.89065	2
0	70.37	-0.0280084	0.00629063	-0.0111897	0.47858	2
0	48.82	-0.0234962	0.00970993	0.0100222	0.88603	4
1	50.33	-0.0504358	0.0202078	0.0401138	0.54067	1
1	93.48	-0.0366594	0.0086263	-0.00735621	NA	4
0	35.52	-0.0330168	0.00471928	-0.00558077	-0.16161	2
0	52.25	-0.0072149	0.0034902	0.00485755	0.36611	2
0	85.78	-0.0099612	0.000342136	0.0310411	NA	3
0	39.72	-0.0480219	0.0260209	0.0270922	0.4729	2
0	60.48	-0.0235661	-0.00605358	-0.00747822	NA	1
0	46.77	-0.0244005	0.00574935	-0.00757457	1.15763	5
0	64.44	0.0395585	0.00268231	0.0297419	0.74156	1
1	77.44	-0.0168331	0.00922072	0.00263091	NA	4
0	29.16	0.00481278	-0.00181731	-0.00418937	0.53849	5
0	34.21	-0.0248048	0.00403431	-0.000458146	NA	2
0	41.29	0.0245054	-0.00830049	-0.0330338	2.28234	5
0	59.82	-0.0226313	-0.00243556	-0.00291836	-0.08028	5
1	55.29	-0.0485171	0.012691	0.0136886	1.98716	1
0	57.32	0.0421771	-0.0112449	0.0367488	-0.45474	2
1	52.34	0.0906274	-0.0558035	0.0424193	NA	1
1	46.46	-0.0148531	-0.000504501	-0.0113157	0.77473	2
1	57.05	-0.00743138	0.00561653	-0.00282782	NA	1
0	30.8	0.0760013	-0.0575895	0.0307061	0.26567	1
1	71.09	-0.0114899	0.00366367	0.0170164	NA	1
1	46.47	-0.0282208	0.00840536	-0.00756484	-0.03037	2
0	66.14	0.0024648	-0.00238848	-0.000410576	2.09219	1
1	45.49	-0.0160089	0.0140601	0.00247031	NA	4
1	39.52	-0.0166172	0.00862915	0.0153587	0.70858	2
1	23.48	-0.0205919	0.00364742	-0.00193932	0.05096	4
0	75.55	0.0068061	0.0252583	-0.00413886	-0.5341	2
1	34.73	0.0425136	-0.0382544	0.0418202	0.23054	3
0	47.28	0.00102528	0.00963452	0.00971475	0.36947	2
0	57.62	-0.0239072	0.000768054	-0.00584631	0.9148	5
1	62.57	0.0399485	-0.0399818	-0.100977	NA	4
1	80.83	0.103301	0.113942	-0.0117522	-3.12791	1
1	63.14	-0.0162165	0.00137936	0.00236285	0.17166	1
1	70.18	-0.0228773	0.00560785	-0.00708751	-0.97884	1
0	52.62	0.0374093	-0.0370504	0.0210453	NA	2
1	54.52	0.0384197	-0.026919	0.0404306	-0.23232	5
1	59.36	-0.0620789	0.00394189	0.0143807	-0.88592	2
0	52.32	-0.0271387	0.0059473	-0.000915642	-0.10053	1
0	40.38	-0.0444007	0.0138062	-0.0285925	1.74319	2
0	56.31	-0.00558149	0.00308798	-0.00869286	-0.00113	5
0	48.9	-0.0337894	0.0136039	-0.0213041	NA	5
0	51.71	0.0507496	-0.039609	0.0719675	1.58647	1
0	56.86	-0.0632625	0.00491239	0.0145261	-1.25685	1
1	49.24	-0.0397797	0.0116575	0.0123824	-0.74592	4
1	62.23	0.0351091	0.0132516	-0.0591925	-0.57609	3
1	39.6	0.013691	-0.0140638	0.00564947	NA	2
1	67.55	-0.0179069	0.00361143	-0.00312078	-0.23627	2
0	47.7	-0.0244157	0.00837143	-0.00130288	2.133	4
0	45.18	0.0709951	-0.127491	-0.215979	0.77714	2
1	49.71	-0.0443875	0.0201175	0.0217867	-0.61995	4
0	48.03	0.0233056	-0.00951083	0.0104925	1.11483	3
0	75.69	-0.00362967	0.00238954	-0.00628903	-0.76021	1
0	64.32	-0.0287663	0.00438447	-0.0070998	-1.27646	1
1	61.65	-0.0116989	0.00352115	-0.0038767	-1.10535	2
1	74.06	0.04019	-0.00988165	0.0138694	NA	5
1	43.9	0.0145602	0.00312747	0.000982273	0.62004	3
0	27.85	0.0185276	-0.0286564	0.004889	0.99977	5
0	61.64	-0.0143104	0.00199126	0.00115539	-0.24531	2
1	67.89	-0.0344947	0.00551544	-0.000554595	-0.8118	2
0	57.22	-0.032316	0.00775771	7.03091e-05	2.00547	2
0	77.62	-0.00425471	0.00619631	-0.00238426	-1.18507	1
1	63.92	-0.00969895	0.00989049	0.0260902	-0.85398	2
0	61.19	-0.0236165	0.00740812	-0.00360783	1.30463	2
1	55.2	-0.00403017	0.000548959	0.00139493	1.446	6
1	77.13	-0.045103	0.00790478	0.00223295	-1.65505	1
0	57.18	-0.0305168	0.0074441	-0.00640675	-0.24531	4
1	68.54	-0.0342342	0.00692236	0.0117938	-1.53045	3
0	57.02	0.0353887	-0.0684081	-0.0845136	-0.18018	3
0	30.96	0.0618815	0.02081	0.00517614	0.76117	4
1	72.89	0.00784641	0.00658233	0.0043175	-1.47389	2
1	32.47	-0.035644	0.0155376	0.023713	-0.24214	2
0	74.62	-0.0038924	-0.010917	-0.0342535	NA	1
0	58.77	-0.00831026	0.00581574	0.00824143	0.67887	3
0	78.92	-0.0362151	0.0116546	0.0147001	NA	1
1	63.32	0.124724	0.114144	0.00943643	-1.06123	1
1	51.66	-0.0226848	0.000162935	-0.00147273	NA	1
1	45.47	-0.0222545	0.00843494	0.00120166	NA	4
1	66.03	0.0361411	0.00555719	0.021093	NA	5
0	51.39	-0.0282461	0.00879527	-0.0026581	0.4073	1
1	70.72	0.00385589	-0.00642564	0.00434014	-1.25202	1
0	67.18	0.0565793	-0.0196142	-0.0442615	0.02871	4
1	41.01	0.0406244	-0.0317616	0.0140775	NA	5
1	30.62	-0.0259159	0.00247712	0.000340016	0.9015	2
1	25.76	-0.0245083	0.00168131	0.000760971	0.06185	2
1	34.05	-0.0293285	0.00961485	-0.00847956	0.20241	5
1	48.64	0.0191178	-0.00377683	0.00358621	NA	5
0	74.72	-0.00458028	0.00705678	-0.00341658	-1.59371	4
1	69.61	-0.0134383	0.00279965	0.000534274	-2.62335	2
0	49.18	0.00471016	-0.0424183	0.00349475	NA	6
1	72.52	-0.0243359	0.011605	-0.0137301	NA	4
0	58.42	-0.031911	0.00583024	-0.0118068	-0.1754	2
0	43.7	-0.029726	0.00951926	-0.0160638	0.27749	4
1	70.49	-0.0249323	0.00396424	-0.00271502	0.19934	2
1	35.6	-0.0317751	0.00704508	-0.00807227	-0.46056	4
1	64.72	-0.0323378	0.000612311	-0.00517503	-2.03265	4
0	39.47	-0.0268364	0.00361106	-0.00321461	0.85118	5
0	18.93	0.0384019	-0.0856933	-0.149265	NA	2
0	18.79	-0.0221291	0.00354829	-0.00610517	NA	2
0	56.82	-0.0349279	0.0102475	-0.0062264	0.20033	4
0	66.27	-0.0113415	0.00223426	0.00123863	NA	2
1	54.7	0.085935	0.0660476	0.00852369	-0.57422	2
1	19.66	-0.0350397	0.00874173	0.0115555	NA	4
1	42.89	-0.0328921	0.00784169	0.00586691	-1.29801	4
0	62.68	-0.0321144	0.00468554	-0.0079924	-0.79929	2
1	40.88	-0.018612	0.00387215	0.00149637	-1.36075	1
0	23.56	-0.0143877	0.0045367	0.000685554	1.01831	2
0	68.04	0.0830831	-0.0425597	0.0410577	1.07743	1
1	59.16	0.0102839	0.0130944	0.00865597	NA	4
0	52.09	0.0555337	-0.04146	0.0751361	0.07221	1
1	46.01	0.0158938	-0.0165464	0.0033316	NA	2
1	58.36	-0.0204853	0.00956842	0.00721315	NA	2
0	47.39	0.0525971	-0.0728876	0.0304764	NA	5
1	52.07	-0.0537272	0.0231747	-0.0305313	-1.61815	1
0	54.05	-0.022626	0.000734614	-0.00860414	0.45241	1
1	72.53	0.107224	0.0908603	0.0160676	-0.70007	1
1	42.01	0.0409333	0.0138974	0.030473	-1.36685	1
1	66.18	-0.011812	0.00371253	0.00389156	0.17116	1
1	51.84	-0.0286258	0.00280184	-0.00340885	0.44555	1
1	32.5	-0.0303695	0.0147098	0.0143464	-0.24209	1
1	39.19	-0.0312985	0.00353169	0.00392399	-0.09199	1
1	29.64	0.114578	0.0941847	0.0144669	0.0305	4
0	34.24	0.0585667	-0.0645279	0.0345525	NA	2
0	80.4	0.00824505	0.0226795	0.00861323	-0.63691	2
0	39.88	0.0253066	-0.0094571	0.00108852	NA	1
0	39.07	-0.0347248	0.00360685	-0.0104321	NA	5
0	27.52	-0.017002	-0.00155737	0.00123652	1.68634	2
1	58.86	-0.0167962	0.0141368	-0.00628058	0.85289	4
0	59.63	-0.0244257	0.00454398	-0.00608542	1.01176	4
0	41.52	-0.0257468	-0.00299134	0.00972512	0.63733	3
1	73.81	-0.0123584	0.00600047	0.00406291	-0.16161	1
0	62.7	-0.00466157	0.00491237	0.00379871	-0.22801	2
0	59.55	-0.025646	-0.0033202	-0.00520615	-0.09622	4
0	71.42	0.00358052	-0.0063775	0.0104523	-1.48459	1
1	56.07	0.025422	-0.00333868	0.00307685	NA	6
0	43.8	-0.0179779	0.00135463	0.000820134	-0.56365	1
0	59.01	-0.0344662	0.00246629	-0.00443311	0.15694	1
1	53.66	0.0273147	-0.00634313	0.0151427	NA	4
0	65.25	-0.0292402	0.0107942	-9.903e-05	0.91077	4
0	52.94	0.0344695	0.00214064	-0.00177124	0.87546	2
0	68.6	-0.023652	0.0062608	-0.00657958	-0.13743	6
1	60.88	-0.0394698	0.00519439	-0.0170521	-0.249	5
1	43.22	-0.0050303	0.00450112	0.00661168	-0.86385	1
1	45.68	-0.0444772	0.0171801	0.0235665	1.40578	2
0	31.26	0.0131215	-0.00686044	0.0092785	0.3812	1
1	47.61	-0.0231857	0.00585144	-0.00801142	-0.67635	1
1	60.29	0.042738	-0.0243723	0.0230831	-1.50786	1
0	65.81	0.0380621	0.0152211	0.00687619	-0.83305	2
1	67.3	-0.0246654	0.0321782	-0.019674	2.08526	4
0	52.28	-0.0206147	-0.00310605	0.0063534	0.63553	4
1	67.97	-0.0132195	0.000604486	0.000298328	-0.7612	1
0	52.75	0.00058914	-0.0328286	-0.0142877	0.90249	4
0	71.72	0.0102774	0.00397133	0.0013991	-1.36713	2
0	83.3	-0.032326	0.00848485	-0.012156	NA	3
1	78.17	-0.0306882	0.00608444	-0.00836196	NA	3
1	21.3	-0.0334232	0.0119726	0.00128422	0.73066	2
0	46.05	-0.0156119	0.00689869	-0.0012906	1.26098	1
0	62.43	0.0799136	0.0629133	-0.00513576	-0.60292	1
1	54.32	-0.0574231	0.0244348	-0.0282325	0.58643	1
1	62.69	-0.0292082	0.00502919	-0.0166361	NA	1
0	72.43	-0.000634251	-0.0177049	-0.0443407	NA	1
1	47.56	0.0507713	-0.0508499	0.0310099	NA	1
0	73.03	0.0491413	-0.00484924	0.0439473	-0.6675	2
0	39.44	0.113337	0.0809538	0.0214114	NA	1
0	77.25	-0.0455454	0.0105934	1.84262e-06	NA	2
1	25.04	-0.0439236	0.0179515	0.0166666	NA	4
0	67.91	0.0341751	-0.0501358	0.0131293	NA	4
1	64.99	0.0378082	0.00151459	0.0174466	NA	5
1	42.98	-0.0182168	0.00271053	-0.00077357	-0.47491	1
1	52.45	0.0199131	0.00101996	0.00614446	0.07469	1
0	48.96	-0.020396	-0.000805696	-0.00883373	0.48461	4
1	78.76	-0.0191164	-0.000416854	0.000982152	NA	1
0	65.65	0.0482276	-0.00375575	0.0346466	NA	2
0	71.86	0.0885024	-0.0826285	0.0478365	-0.42748	2
1	39.84	-0.00155144	-0.0103398	0.0806303	NA	4
0	75.07	0.0561607	-0.0313963	0.0729498	NA	2
1	44.18	-0.0301551	0.00086418	-0.0128429	-0.02183	5
0	56.09	-0.0202855	-0.00177889	-0.0106764	0.72032	4
1	53.9	-0.0306779	5.89149e-06	-0.00165063	-1.41149	1
0	51.35	0.0160528	-0.0201913	0.0138577	0.43807	4
1	72.61	-0.0382426	0.0121946	-0.0193371	-1.48288	2
0	68.82	0.0106518	-0.0039707	0.0121922	-1.86401	1
0	42.99	0.0513366	-0.0202701	-0.0236428	-0.77809	1
1	37.53	0.0925828	0.0555857	0.0338739	NA	1
0	19.85	-0.0473285	0.0194867	-0.0117726	NA	5
0	63.84	-0.027005	0.00588508	-0.0117752	0.08612	2
1	68.72	0.0409721	-0.0618924	-0.13008	-1.86394	4
1	51.28	-0.0488462	0.0141153	0.0184943	0.55612	1
1	63.04	-0.0168883	0.00175142	0.0181801	-1.09475	5
1	77.4	0.012525	0.0130622	0.00712054	-1.0899	5
0	59.75	-0.0211709	0.00692202	-0.00349649	NA	6
1	32.71	-0.0152419	0.00722602	0.000989409	NA	1
0	68.12	-0.0194946	0.00479112	-0.00259118	-0.41158	4
0	60.38	-0.00598225	0.00275028	0.00895505	1.11987	1
1	63.95	-0.0348464	0.00741916	0.0113632	-1.22172	3
1	85.96	0.0353133	-0.00381926	0.0333491	NA	1
0	59.33	-0.0179433	-0.00672276	-0.00594146	NA	2
1	67.8	-0.0147139	-0.00164552	-0.00402999	-0.02497	2
0	58.84	0.043493	-0.0447238	0.0406728	NA	3
1	68.18	-0.0192035	-0.00262915	0.00461303	-1.29082	2
0	79.61	0.042179	0.0164326	0.0262174	NA	4
0	36.2	-0.0274089	-0.0032982	-0.00923778	NA	4
1	37.77	-0.0199287	0.00881772	-7.6875e-05	NA	2
0	60.94	-0.0330904	-0.00324684	0.014855	-0.24852	2
0	63.04	-0.0740951	0.0111721	-0.0293652	NA	2
0	53.44	-0.0220177	-0.00303863	0.0114411	0.50287	2
0	34.84	0.00497087	-0.011771	0.000986112	NA	4
0	34.7	-0.0148294	0.00279334	0.00388717	NA	1
0	61	-0.0188564	0.00344725	-0.00406231	-0.03879	4
0	72.79	-0.0305279	0.0031104	-0.0116059	-1.31504	5
0	63.93	-0.0259747	0.000162641	-0.00396768	-0.43768	2
1	45.25	-0.0486603	0.0124712	-0.0142738	NA	5
1	42.73	-0.0313726	-0.00443046	-0.0151274	NA	1
1	72.22	-0.0500958	0.0154203	-0.0125234	NA	5
1	34.93	-0.0528251	0.0266683	0.0312609	0.46093	1
0	74.18	-0.0460248	0.0157599	-0.018446	NA	2
1	76.41	-0.0554083	0.0261155	-0.0338415	NA	2
0	42.69	0.111553	0.0448413	0.0207725	NA	2
0	40.44	-0.0331664	0.0115052	0.0204779	NA	2
0	59.92	-0.0449057	0.0137723	0.0225907	-0.22399	4
0	52.39	-0.0344353	-0.000379227	-0.00554449	-1.24675	5
0	33.45	-0.0225119	-0.000436205	-0.00920251	1.42572	4
0	46.02	-0.0377636	0.0131765	0.0107234	0.85923	5
1	44.74	-0.0434367	0.0201767	0.0193939	NA	4
0	57.55	-0.028335	0.000658268	-0.0279889	NA	3
1	52.5	0.0310245	-0.0194335	0.00854558	-0.43155	1
1	44.58	-0.0200192	0.00640857	0.00188263	NA	1
1	27.35	-0.0172952	-0.0245045	-0.0131752	NA	2
1	77.48	-0.0557973	0.0168998	0.0168824	NA	4
0	80.31	-0.0320152	0.00563462	-0.00817223	NA	2
1	39.6	-0.0255043	0.00219997	-0.00337777	NA	2
1	22.44	-0.0139112	0.0019662	0.000243248	0.35357	2
0	31.57	0.0899516	0.0659566	-5.13474e-05	-0.61229	1
0	38.22	-0.0212636	-0.0209767	-0.0546411	NA	1
0	32.75	-0.0222059	-0.0158816	-0.0476788	0.6216	1
0	58.7	-0.0372161	0.00200664	-0.0413845	-0.28613	4
1	63.25	-0.00205475	-0.0348486	-0.0468793	-0.86458	2
1	55.43	-0.0275268	-0.00177337	0.01138	0.59168	5
0	48.93	-0.0261166	0.000814836	0.0100696	-0.23017	2
1	53.34	-0.0090929	0.00857743	0.000397409	NA	1
0	45	-0.0643528	0.0121202	-0.0207414	0.70567	3
1	68.56	-0.0602697	0.0268369	0.0589259	NA	5
1	41.52	-0.00553877	0.00208717	0.0059653	-0.47167	4
0	39.19	0.0568563	-0.0541344	0.0282928	NA	2
0	27.23	0.0453903	-0.0250746	-0.0116245	NA	1
0	63.76	-0.0601126	0.0329176	0.0258556	0.08316	1
0	40.37	0.0441233	-0.0136359	0.0342609	-0.2819	1
1	35.58	0.0130115	0.00112859	0.0206632	-0.10126	4
0	82.89	0.050192	-0.0290443	0.0685868	-2.14322	1
0	60.78	0.0420274	0.0102447	0.0110124	NA	4
1	63.25	0.111557	0.209685	-0.08744	-1.80387	5
1	71.1	0.106036	0.199476	-0.0818427	-1.69122	4
0	42.15	-0.0317368	0.00298524	-0.0148229	NA	5
1	53.21	0.046166	0.0107325	-0.0174099	0.89963	2
1	56.73	0.0290288	-0.0194834	0.0181688	NA	2
0	52.55	0.0395728	-0.0496151	0.0267074	NA	4
0	60.65	-0.0311908	0.00554709	0.00256904	1.13272	5
0	65.85	-0.0169813	-0.00268047	0.000353549	-0.12861	4
0	69.17	0.0401026	-0.00926569	0.0058546	-0.28543	1
1	37.99	0.0639898	-0.0736833	0.0477824	NA	6
1	82.4	0.00738522	-0.0134867	0.0112627	-0.75406	4
0	33.26	-0.00147097	-0.00963325	0.00533231	0.28577	1
0	24.46	0.0506557	-0.0492261	0.0194283	NA	4
0	48.85	0.0723309	0.0569801	0.0255247	0.96341	2
1	45.68	-0.0124695	-0.00511897	0.0174391	NA	6
1	19.44	-0.0213955	0.00234426	0.0157976	NA	5
0	22.37	-0.0200385	0.000663969	0.0144267	NA	5
1	44.87	-0.00480317	0.0117558	0.00914983	-0.38587	1
1	44.73	0.0526602	-0.0762762	0.0281001	NA	5
0	78.25	0.0737828	-0.0454614	0.0178347	NA	2
0	25.12	0.024544	-0.0287678	0.0424289	-0.18371	1
0	74.82	-0.0294669	0.00422561	0.00338489	0.19428	4
1	49.93	-0.021418	-0.00395	0.00888409	1.36625	4
1	28.08	0.0270607	-0.0245309	0.0169728	NA	5
1	75.3	0.0680135	-0.0424185	0.0220855	NA	2
1	66.29	0.0728546	-0.0498465	0.017434	NA	2
0	58.3	-0.0169053	0.0031929	0.00134465	0.42244	2
0	44.47	-0.0321245	0.00713706	0.000866769	1.7852	4
0	61.3	0.0368253	-0.0257199	0.036318	NA	5
1	75.88	-0.01128	-0.00371978	3.92055e-06	-0.31831	4
0	62.35	0.0233367	0.0111025	-0.0009921	-1.79093	5
0	68.08	-0.00513927	-0.00218339	0.0049602	-1.14893	1
1	56.38	-0.0238207	-0.00184287	0.00690118	0.43997	5
1	59.09	0.112081	0.212096	-0.0840553	NA	5
0	38.72	0.0832874	0.134126	-0.0509839	NA	4
0	67.63	0.112615	0.214797	-0.0936094	-1.72098	4
0	34.52	0.0241061	-0.0236777	0.0222148	NA	2
0	61.04	0.0207979	-0.0539658	0.0340132	NA	6
1	53.61	-0.012765	-0.00323724	-0.00541676	0.38064	1
0	51.62	-0.0101289	-0.00157906	-0.00875678	0.60329	1
1	47.24	-0.0173019	-0.00483366	-0.00874411	2.15083	4
1	60.74	0.0439985	-0.0366338	0.0251128	NA	4
0	64.43	0.0383895	-0.038591	0.0196191	NA	4
1	48.91	0.0466105	0.0516873	0.0176571	NA	2
0	43.81	0.0509784	-0.0384876	0.0480553	NA	1
1	37.89	-0.0277657	0.00758545	-0.0160425	-1.31291	3
1	42.71	-0.0296399	0.00173419	-0.00571647	-0.08877	6
0	76.57	-0.0638074	0.00251652	0.0153023	-1.34764	2
0	36.48	-0.0386407	0.00202799	0.020749	NA	4
0	42.91	-0.0255481	0.00348871	-0.00350363	2.33602	2
0	28.35	0.0683293	-0.0618597	0.059727	1.19373	4
0	30.76	0.0797237	0.0889197	-0.0481908	NA	2
0	36.17	-0.0061611	-0.0089076	-0.00411687	NA	2
0	71.77	-0.0625882	0.022863	0.0551512	0.27852	5
0	34.89	0.0503264	-0.0271883	-0.0278095	0.66073	1
1	49.7	0.0239354	-0.00356709	0.00472217	NA	4
1	56.19	-0.0306888	0.00404051	0.0272525	NA	1
1	52.49	-0.0219113	0.00753027	-0.00734958	NA	1
0	70.95	0.017423	-0.00520007	-0.00462597	NA	4
1	47.72	0.0323442	-0.0212737	-0.00313999	NA	2
0	60.61	0.0426036	0.0130938	-0.0145085	NA	3
0	58.75	-0.036875	0.0140857	-0.0134603	-0.46098	1
0	33.98	0.0487927	-0.0331777	0.0467883	NA	2
0	48.68	0.0368188	0.000234851	-0.0134109	1.18424	3
1	51.3	0.0280772	-0.00845331	-0.00825681	NA	2
0	72.67	-0.0372321	0.015546	-0.0117841	-1.13828	4
0	60.24	-0.0230271	0.000724473	0.00916489	0.06083	1
1	54.97	-0.0252101	0.00134036	0.00929477	-0.69591	1
0	58.44	-0.0276524	0.00695954	0.00700602	0.08709	1
0	48.5	-0.0201012	0.00710717	-0.00654438	0.78693	1
1	42.1	-0.0186644	0.000494331	-0.00496495	NA	2
1	63.79	-0.0223054	0.0086904	0.00422103	-0.96024	6
1	42.68	0.0403299	0.000320051	0.0178292	0.27577	4
0	68.87	0.0571726	-0.0177723	-0.046921	NA	4
0	29.08	-0.0393564	0.00147696	0.0191173	NA	1
1	76.74	0.0279231	-0.00692436	0.00819203	-1.94922	1
0	46.95	0.0160792	-0.00133474	-0.000212588	0.8861	5
0	23.04	0.0397155	0.0410549	0.0109748	NA	5
1	26.37	0.0407411	0.0410582	0.00796586	NA	5
0	76.52	0.0261699	0.00380951	0.0141392	-2.01834	5
1	44.89	0.0241807	0.0103238	0.0206876	NA	4
1	40.32	-0.0102716	0.00306351	-0.00111787	NA	5
1	74.89	0.0353147	-0.00107254	0.0138834	NA	1
1	79.82	-0.0154576	-0.0162932	-0.023117	-2.225	5
0	33.09	-0.0290861	0.011857	0.0214814	NA	5
1	24.24	0.00126215	-0.00265265	0.0443897	NA	2
0	59.95	-0.0292889	0.00677861	-0.00585252	0.07753	3
0	37.86	0.00350943	-0.00805616	0.0508983	0.01082	5
1	54.41	-0.0129267	-0.0256019	-0.0068029	0.54945	6
0	58.12	0.0110215	-0.0307439	0.00390956	0.8941	4
1	41.24	0.039533	-0.0491045	0.0293049	0.13575	1
0	63.36	0.125962	0.110872	0.0116967	-1.00548	1
1	64.2	-0.0294579	0.000836384	-0.00979877	-0.69331	5
1	58.12	-0.0286571	0.00337431	-0.0114923	-0.85107	4
1	25.48	-0.0103305	-0.00960819	0.000561404	NA	4
0	28.4	0.0480125	0.00531648	0.0163914	NA	3
1	55.27	-0.00819901	0.0020436	-0.00054344	NA	2
1	29.93	-0.0252244	0.00303362	-0.00920232	0.04884	5
0	63.77	0.0718871	-0.055367	0.0299978	-0.01203	5
1	74.39	-0.0251601	0.00126007	-0.00590297	-2.41636	4
1	66.89	-0.0341856	0.0147834	-0.012617	-1.17791	1
0	66.74	-0.0274618	0.00380368	-0.0104369	0.43815	5
1	41.16	-0.0615871	0.0128264	-0.0235306	NA	3
0	90.37	0.091626	0.0544381	0.0279528	NA	1
1	54.1	-0.0299694	-0.00196928	-0.0185691	-1.19603	5
0	31.64	-0.0307584	0.00172097	-0.011876	0.36344	6
0	62.95	0.0184028	-0.0114049	0.0168369	-1.24223	4
1	66.86	-0.0516618	0.0306666	0.0274209	-0.75195	1
0	72.38	-0.030323	0.00308735	0.00891098	-0.65127	5
1	46.69	-0.0460395	0.0209334	0.0149467	-1.27518	2
1	60.84	-0.0209613	0.00658315	-0.00112043	NA	4
0	62.98	-0.0363682	0.00971149	0.0157915	NA	4
0	58.13	-0.0294511	0.00108818	-0.0175873	0.67514	3
0	50.42	-0.0210372	0.000164658	-0.00224987	1.43663	4
0	22.61	-0.00183701	-0.0361447	-0.0714987	0.33259	2
0	52.98	-0.0379313	0.00158166	-0.0420094	-1.50313	2
1	56.93	0.0277117	-0.0654325	-0.0985535	0.27362	2
0	66.18	0.0442677	-0.0367849	0.069724	NA	4
1	68.83	-0.0319428	0.00469494	0.0284742	NA	1
1	59.6	-0.0325517	0.00132787	0.0186788	NA	2
1	39.6	-0.0507959	0.0200808	0.05346	0.03235	3
0	75.89	-0.025718	0.00544665	0.00257522	NA	2
0	36.27	-0.0323522	0.000824512	0.0180468	1.41718	2
0	22.54	-0.0447819	0.0165373	0.0284867	NA	1
1	59.56	-0.0336512	0.0202634	0.00737454	-1.04342	2
1	22.66	0.00308815	-0.00960706	0.0760331	NA	5
0	18.92	-0.0112169	-0.0122428	0.0387465	NA	6
[truncated: 216 more rows]
